# Supplementary material for: Characterization of 3,3′-iminodipropionitrile (IDPN) damaged utricle transcriptome in the adult mouse utricle
Source: Front Mol Neurosci. 2024 Dec 23;17:1487364. doi: 10.3389/fnmol.2024.1487364 (PMC11701596; doi:10.3389/fnmol.2024.1487364)
Supplement: Supplementary file 1 [file Table_1.XLSX]

## Sheet: Sheet1
TNF							NF-Kappa B							cell cycle
Gene ID	Gene Symbol	Forward Primer					Gene ID	Gene Symbol	Forward Primer					Gene ID	Gene Symbol	Forward Primer
12702	Socs3-F	ATGGTCACCCACAGCAAGTTT					12475	Cd14-F	CTCTGTCCTTAAAGCGGCTTAC					107995	Cdc20-F	TTCGTGTTCGAGAGCGATTTG
	Socs3-R	TCCAGTAGAATCCGCTCTCCT						Cd14-R	GTTGCGGAGGTTCAAGATGTT						Cdc20-R	ACCTTGGAACTAGATTTGCCAG
12977	Csf1-F	GGCTTGGCTTGGGATGATTCT					14825	Cxcl1-F	CTGGGATTCACCTCAAGAACATC					12428	Ccna2-F	GCCTTCACCATTCATGTGGAT
	Csf1-R	GAGGGTCTGGCAGGTACTC						Cxcl1-R	CAGGGTCAAGGCAAGCCTC						Ccna2-R	TTGCTCCGGGTAAAGAGACAG
14281	Fos-F	CGGGTTTCAACGCCGACTA					15894	Icam1-F	GTGATGCTCAGGTATCCATCCA					12443	Ccnd1-F	GCGTACCCTGACACCAATCTC
	Fos-R	TTGGCACTAGAGACGGACAGA						Icam1-R	CACAGTTCTCAAAGCACAGCG						Ccnd1-R	CTCCTCTTCGCACTTCTGCTC
14825	Cxcl1-F	CTGGGATTCACCTCAAGAACATC					17087	Ly96-F	CGCTGCTTTCTCCCATATTGA					17219	Mcm6-F	GCTGTTCCTAGACTTCCTGGA
	Cxcl1-R	CAGGGTCAAGGCAAGCCTC						Ly96-R	CCTCAGTCTTATGCAGGGTTCA						Mcm6-R	CAACCAGCGTGTTTCTCTCAG
15945	Cxcl10-F	CCAAGTGCTGCCGTCATTTTC					21934	Tnfrsf11a-F	GGACGGTGTTGCAGCAGAT					18817	Plk1-F	CCCGCTGGCGAAAGAAATTC
	Cxcl10-R	GGCTCGCAGGGATGATTTCAA						Tnfrsf11a-R	GCAGTCTGAGTTCCAGTGGTA						Plk1-R	CATTTGGCGAAGCCTCCTTTA
17392	Mmp3-F	ACATGGAGACTTTGTCCCTTTTG					21939	Cd40-F	TGTCATCTGTGAAAAGGTGGTC					55948	Sfn-F	GTGTGTGCGACACCGTACT
	Mmp3-R	TTGGCTGAGTGGTAGAGTCCC						Cd40-R	ACTGGAGCAGCGGTGTTATG						Sfn-R	CTCGGCTAGGTAGCGGTAG
20293	Ccl12-F	ATTTCCACACTTCTATGCCTCCT					245527	Eda2r-F	CACACTGCATAGTCTGCCCTC					105988	Espl1-F	GCTGCCTGACTTGAAGGAGTT
	Ccl12-R	ATCCAGTATGGTCCTGAAGATCA						Eda2r-R	GCCTTCTGGACCCGATTGA						Espl1-R	TTGTCTTCTTTCGGCATCTGTT
20296	Ccl2-F	TTAAAAACCTGGATCGGAACCAA					12229	Btk-F	AAGAAGCGCCTGTTTCTCTTG					12235	Bub1-F	AGAATGCTCTGTCAGCTCATCT
	Ccl2-R	GCATTAGCTTCAGATTTACGGGT						Btk-R	GGTACGGGAACCTTTCAATGAT						Bub1-R	TGTCTTCACTAACCCACTGCT
21926	TNF-F	CCCTCACACTCAGATCATCTTCT					18792	Plau-F	GCGCCTTGGTGGTGAAAAAC					12442	Ccnb2-F	GCCAAGAGCCATGTGACTATC
	TNF-R	GCTACGACGTGGGCTACAG						Plau-R	TTGTAGGACACGCATACACCT						Ccnb2-R	CAGAGCTGGTACTTTGGTGTTC
21938	Tnfrsf1b-F	ACACCCTACAAACCGGAACC					20963	Syk-F	CTACCTGCTACGCCAGAGC					12447	Ccne1-F	GTGGCTCCGACCTTTCAGTC
	Tnfrsf1b-R	AGCCTTCCTGTCATAGTATTCCT						Syk-R	GCCATTAAGTTCCCTCTCGATG						Ccne1-R	CACAGTCTTGTCAATCTTGGCA
26414	Mapk10-F	AAGCCAGGGATTTGTTGTCTAAG					225471	Ticam2-F	CGATCAAGACGGCCATGAGTC					12571	Cdk6-F	GGCGTACCCACAGAAACCATA
	Mapk10-R	GGATGGAGGGAGACTCTCACT						Ticam2-R	CTCGTCGGTGTCATCTTCTGC						Cdk6-R	AGGTAAGGGCCATCTGAAAACT
26427	Creb3l1-F	GCCCTGGGAAACAAGCTGT					330122	Cxcl3-F	CCATCCAGAGCTTGACGGTG					13555	E2F1 -F	CAAGGCCCCATTGATGTTTTCC
	Creb3l1-R	AGCTGAGTCATTTCTCCTGGG						Cxcl3-R	ACTTGCCGCTCTTCAGTATCT						E2F1 -R	TCTCCTGGCATGAGGTCTTCC
56532	Ripk3-F	TCTGTCAAGTTATGGCCTACTGG					50930	Tnfsf14-F	GTTTCTCCTGAGACTGCATCAA					21803	Tgfb1-F	CTCCCGTGGCTTCTAGTGC
	RIPk3 -R	GGAACACGACTCCGAACCC						Tnfsf14-R	TGGCTCCTGTAAGATGTGCTG						Tgfb1-R	GCCTTAGTTTGGACAGGATCTG
74568	MIKI-F	AATTGTACTCTGGGAAATTGCCA					234779	Plcg2-F	GTGGACACCCTTCCAGAATATG					268697	Ccnb1-F	AAGGTGCCTGTGTGTGAACC
	MIKI-R	TCTCCAAGATTCCGTCCACAG						Plcg2-R	ACCTGCCGAGTCTCCATGAT						Ccnb1-R	GTCAGCCCCATCATCTGCG
							20303	Ccl4-F	TTCCTGCTGTTTCTCTTACACCT					27214	Dbf4 -F	AATAAGATACAGTGTCGGGTCCC
								Ccl4-R	CTGTCTGCCTCTTTTGGTCAG						Dbf4 -R	GTCCTTCTGGAAATTGGGCTC
														381759	Wee2-F	ATGGCCGACACAGAGACTGA
															Wee2-R	GGCCTGAAACTGATTTCCAAAGA
