# Supplementary material for: Characterization of 3,3′-iminodipropionitrile (IDPN) damaged utricle transcriptome in the adult mouse utricle
Source: Front Mol Neurosci. 2024 Dec 23;17:1487364. doi: 10.3389/fnmol.2024.1487364 (PMC11701596; doi:10.3389/fnmol.2024.1487364)
Supplement: Supplementary file 2 [file Data_Sheet_1.XLS]

Gene ID	NCBI Gene ID	Gene Symbol	Type	Ctr1 Read Count	Ctr2 Read Count	Ctr3 Read Count	Ctr1 FPKM	Ctr2 FPKM	Ctr3 FPKM	IDPN1 FPKM	IDPN2 FPKM	IDPN3 FPKM	Ctr Average FPKM	IDPN Average FPKM	IDPN1 Read Count	IDPN2 Read Count	IDPN3 Read Count	Ctr Average Read Count	IDPN Average Read Count	Qvalue (IDPN / Ctr)	log2 (IDPN / Ctr)	KEGG Pathway Desc	GO_C Desc	GO_F Desc	GO_P Desc
100009600	100009600	'Zglp1'	mRNA	11	3	1	0.69	0.19	0.07	0.06	0.28	0.11	0.316666667	0.15	1	5	2	5	2.666666667	0.608596619	-0.886973403		GO:0005634///nucleus	GO:0003677///DNA binding+++GO:0008270///zinc ion binding+++GO:0043565///sequence-specific DNA binding+++GO:0046872///metal ion binding	GO:0000122///negative regulation of transcription by RNA polymerase II+++GO:0006355///regulation of transcription, DNA-templated+++GO:0006357///regulation of transcription by RNA polymerase II+++GO:0007275///multicellular organism development+++GO:0007283///spermatogenesis+++GO:0030154///cell differentiation+++GO:0045944///positive regulation of transcription by RNA polymerase II+++GO:0048477///o…
100017	100017	'Ldlrap1'	mRNA	920	845	797	16.16	14.51	14.68	18.38	18.73	17.49	15.11666667	18.2	1157	1110	1051	854	1106	9.45E-05	0.362159423	04144///Endocytosis+++04979///Cholesterol metabolism	GO:0005737///cytoplasm+++GO:0005769///early endosome+++GO:0005829///cytosol+++GO:0005883///neurofilament+++GO:0009898///cytoplasmic side of plasma membrane+++GO:0009925///basal plasma membrane+++GO:0030424///axon+++GO:0055037///recycling endosome	GO:0001540///amyloid-beta binding+++GO:0001784///phosphotyrosine residue binding+++GO:0005102///signaling receptor binding+++GO:0005515///protein binding+++GO:0005546///phosphatidylinositol-4,5-bisphosphate binding+++GO:0030159///receptor signaling complex scaffold activity+++GO:0030276///clathrin binding+++GO:0035591///signaling adaptor activity+++GO:0035612///AP-2 adaptor complex binding+++GO:0…	GO:0006629///lipid metabolic process+++GO:0006897///endocytosis+++GO:0006898///receptor-mediated endocytosis+++GO:0008202///steroid metabolic process+++GO:0008203///cholesterol metabolic process+++GO:0031623///receptor internalization+++GO:0034383///low-density lipoprotein particle clearance+++GO:0042632///cholesterol homeostasis+++GO:0042982///amyloid precursor protein metabolic process+++GO:004…
100019	100019	'Mdn1'	mRNA	421	395	392	1.2	1.1	1.18	1.12	0.99	1.08	1.16	1.063333333	454	392	425	402.6666667	423.6666667	0.729739811	0.06059691	03008///Ribosome biogenesis in eukaryotes	GO:0005634///nucleus+++GO:0005654///nucleoplasm+++GO:0005730///nucleolus+++GO:0005829///cytosol+++GO:0016021///integral component of membrane+++GO:0030687///preribosome, large subunit precursor+++GO:0045111///intermediate filament cytoskeleton	GO:0000166///nucleotide binding+++GO:0003674///molecular_function+++GO:0005524///ATP binding+++GO:0016887///ATPase activity	GO:0000027///ribosomal large subunit assembly+++GO:0006364///rRNA processing
100033459	100033459	'Ifi208'	mRNA	16.72	14	16.78	0.27	0.2	0.29	1.66	1.86	1.76	0.253333333	1.76	114.61	118.68	110.76	15.83333333	114.6833333	8.85E-17	2.882184213		GO:0005634///nucleus+++GO:0005654///nucleoplasm+++GO:0005730///nucleolus+++GO:0005829///cytosol	GO:0000978///RNA polymerase II proximal promoter sequence-specific DNA binding+++GO:0001227///DNA-binding transcription repressor activity, RNA polymerase II-specific+++GO:0003690///double-stranded DNA binding+++GO:0008134///transcription factor binding+++GO:0042802///identical protein binding	GO:0002218///activation of innate immune response+++GO:0035458///cellular response to interferon-beta
100034251	100034251	'Wfdc17'	mRNA	143	155	143	27	29.33	28.67	694.47	750.93	736.53	28.33333333	727.31	4176	4377	4257	147	4270	0	4.850112791		GO:0005576///extracellular region+++GO:0005615///extracellular space	GO:0004867///serine-type endopeptidase inhibitor activity+++GO:0030414///peptidase inhibitor activity	GO:0010951///negative regulation of endopeptidase activity+++GO:0019731///antibacterial humoral response+++GO:0043086///negative regulation of catalytic activity+++GO:0045087///innate immune response+++GO:0052547///regulation of peptidase activity
100034361	100034361	'Mfap1b'	mRNA	1860.07	1755.7	1759.21	56.49	52.54	56.68	37.15	39.62	36.63	55.23666667	37.8	1406.13	1463.62	1341.78	1791.66	1403.843333	7.11E-06	-0.36396086		GO:0001527///microfibril+++GO:0005634///nucleus+++GO:0005654///nucleoplasm+++GO:0005681///spliceosomal complex+++GO:0005684///U2-type spliceosomal complex+++GO:0005813///centrosome+++GO:0062023///collagen-containing extracellular matrix+++GO:0071005///U2-type precatalytic spliceosome	GO:0005201///extracellular matrix structural constituent	GO:0000398///mRNA splicing, via spliceosome+++GO:0006397///mRNA processing+++GO:0008380///RNA splicing
100034363	100034363	'Tmsb15b2'	mRNA	21.96	35.95	24.37	2.33	3.79	2.74	1.09	0.89	1.38	2.953333333	1.12	11.72	9.35	14.37	27.42666667	11.81333333	0.042830105	-1.242618896		GO:0001725///stress fiber+++GO:0005737///cytoplasm+++GO:0005856///cytoskeleton+++GO:0031941///filamentous actin	GO:0003779///actin binding+++GO:0003785///actin monomer binding	GO:0007015///actin filament organization+++GO:0030837///negative regulation of actin filament polymerization+++GO:0042989///sequestering of actin monomers+++GO:0051497///negative regulation of stress fiber assembly
100034684	100034684	'Cstdc5'	mRNA	4	8	8.88	0.84	1.69	1.98	1.3	1.5	0.77	1.503333333	1.19	7	7.85	4	6.96	6.283333333	0.890404347	-0.169562063		GO:0001533///cornified envelope+++GO:0005615///extracellular space+++GO:0005654///nucleoplasm+++GO:0005737///cytoplasm+++GO:0005829///cytosol	GO:0002020///protease binding+++GO:0004866///endopeptidase inhibitor activity+++GO:0004869///cysteine-type endopeptidase inhibitor activity	GO:0010466///negative regulation of peptidase activity+++GO:0010951///negative regulation of endopeptidase activity+++GO:0018149///peptide cross-linking+++GO:0030216///keratinocyte differentiation+++GO:0045861///negative regulation of proteolysis+++GO:0098609///cell-cell adhesion
100034748	100034748	'A930017K11Rik'	mRNA	4	2	0	0.1	0.05	0	0.06	0.02	0.02	0.05	0.033333333	3	1	1	2	1.666666667	0.916736899	-0.256738601		GO:0005575///cellular_component	GO:0003674///molecular_function	GO:0008150///biological_process
100036521	100036521	'Umad1'	mRNA	641	683	700	16.63	17.46	19.26	10.19	9.93	12.26	17.78333333	10.79333333	452	430	526	674.6666667	469.3333333	1.81E-05	-0.537117387		GO:0005575///cellular_component	GO:0003674///molecular_function	GO:0008150///biological_process
100037258	100037258	'Dnajc3'	mRNA	3697	3776	3690	38	38.16	40.23	41.49	39.64	41.58	38.79666667	40.90333333	4647	4338	4511	3721	4498.666667	1.69E-05	0.261082722	04141///Protein processing in endoplasmic reticulum+++05164///Influenza A	GO:0005737///cytoplasm+++GO:0005783///endoplasmic reticulum+++GO:0005788///endoplasmic reticulum lumen+++GO:0005790///smooth endoplasmic reticulum+++GO:0005829///cytosol	GO:0004860///protein kinase inhibitor activity+++GO:0005515///protein binding+++GO:0019901///protein kinase binding+++GO:0051087///chaperone binding+++GO:0051787///misfolded protein binding	GO:0006417///regulation of translation+++GO:0006469///negative regulation of protein kinase activity+++GO:0006986///response to unfolded protein+++GO:0030968///endoplasmic reticulum unfolded protein response+++GO:0034975///protein folding in endoplasmic reticulum+++GO:0034976///response to endoplasmic reticulum stress+++GO:0036494///positive regulation of translation initiation in response to end…
100037278	100037278	'Niban3'	mRNA	96.7	81.09	73.79	2.08	1.63	1.61	1.8	1.51	1.58	1.773333333	1.63	109.1	96.55	91.09	83.86	98.91333333	0.455823224	0.233473066		GO:0005575///cellular_component	GO:0003674///molecular_function	GO:0008150///biological_process
100037282	100037282	'Rsph3b'	mRNA	590.38	621.31	560.51	21.39	22.19	21.54	11.54	12.93	11.41	21.70666667	11.96	365.95	400.1	350.05	590.7333333	372.0333333	2.14E-08	-0.677478241		GO:0005737///cytoplasm+++GO:0005856///cytoskeleton+++GO:0005929///cilium+++GO:0042995///cell projection	GO:0003674///molecular_function	GO:0008150///biological_process
100037283	100037283	'Rnaset2a'	mRNA	4807.36	5007.91	4721.52	316.22	325.97	329.75	504.58	519.16	497.99	323.98	507.2433333	8788.94	8809.19	8377.29	4845.596667	8658.473333	2.04E-52	0.826040465		GO:0005576///extracellular region+++GO:0005615///extracellular space+++GO:0005739///mitochondrion+++GO:0005758///mitochondrial intermembrane space+++GO:0005764///lysosome+++GO:0005783///endoplasmic reticulum+++GO:0005788///endoplasmic reticulum lumen+++GO:0016021///integral component of membrane+++GO:0043202///lysosomal lumen	GO:0003723///RNA binding+++GO:0004518///nuclease activity+++GO:0004519///endonuclease activity+++GO:0004521///endoribonuclease activity+++GO:0004540///ribonuclease activity+++GO:0016787///hydrolase activity+++GO:0016829///lyase activity+++GO:0033897///ribonuclease T2 activity	GO:0002376///immune system process+++GO:0006401///RNA catabolic process+++GO:0045087///innate immune response+++GO:0090305///nucleic acid phosphodiester bond hydrolysis+++GO:0090501///RNA phosphodiester bond hydrolysis+++GO:0090502///RNA phosphodiester bond hydrolysis, endonucleolytic
100038347	100038347	'Fam174b'	mRNA	2413	2617	2552	49.92	53.29	56	66.52	63.73	64.23	53.07	64.82666667	3699	3461	3458	2527.333333	3539.333333	3.82E-12	0.472624592		GO:0005794///Golgi apparatus+++GO:0005886///plasma membrane+++GO:0016020///membrane+++GO:0016021///integral component of membrane	GO:0003674///molecular_function	GO:0007030///Golgi organization
100038417	100038417	'Spink13'	mRNA	4	3	4	0.23	0.17	0.23	0	0	0	0.21	0	0	0	0	3.666666667	0	0.053943656	-4.333804075		GO:0005576///extracellular region	GO:0004867///serine-type endopeptidase inhibitor activity+++GO:0030414///peptidase inhibitor activity	GO:0010466///negative regulation of peptidase activity+++GO:0010951///negative regulation of endopeptidase activity+++GO:1902225///negative regulation of acrosome reaction
100038489	100038489	'Apela'	mRNA	1	0	0	0.07	0	0	0	0	0	0.023333333	0	0	0	0	0.333333333	0	0.863090843	-0.97353728	04080///Neuroactive ligand-receptor interaction+++04371///Apelin signaling pathway	GO:0005576///extracellular region+++GO:0005615///extracellular space	GO:0005179///hormone activity+++GO:0031704///apelin receptor binding	GO:0001525///angiogenesis+++GO:0001570///vasculogenesis+++GO:0007275///multicellular organism development+++GO:0007369///gastrulation+++GO:0007492///endoderm development+++GO:0007507///heart development+++GO:0007509///mesoderm migration involved in gastrulation+++GO:0030154///cell differentiation+++GO:0035050///embryonic heart tube development+++GO:0045766///positive regulation of angiogenesis+++…
100038514	100038514	'Gm11837'	mRNA	65.21	63.65	47.25	4.79	4.63	3.68	0.93	1.9	1.27	4.366666667	1.366666667	14.46	28.83	19.15	58.70333333	20.81333333	3.93E-04	-1.522152904		GO:0005575///cellular_component	GO:0003674///molecular_function	GO:0008150///biological_process
100038538	100038538	'Gm10767'	mRNA	44.27	25.06	35.1	1.56	0.87	1.31	0.77	0.45	0.67	1.246666667	0.63	25.05	14.45	21.05	34.81	20.18333333	0.131974798	-0.811624237		GO:0005575///cellular_component+++GO:0005845///mRNA cap binding complex	GO:0003674///molecular_function+++GO:0003723///RNA binding	GO:0008150///biological_process+++GO:0106005///RNA 5'-cap (guanine-N7)-methylation
100038570	100038570	'Prcd'	mRNA	26	28	27	1.43	1.72	1.96	0.22	0.38	0.46	1.703333333	0.353333333	3	7	7	27	5.666666667	8.02E-04	-2.260573633		GO:0001750///photoreceptor outer segment+++GO:0005576///extracellular region+++GO:0005737///cytoplasm+++GO:0005783///endoplasmic reticulum+++GO:0005794///Golgi apparatus+++GO:0016020///membrane+++GO:0042622///photoreceptor outer segment membrane+++GO:0042995///cell projection	GO:0002046///opsin binding	GO:0007601///visual perception+++GO:0050896///response to stimulus+++GO:0050908///detection of light stimulus involved in visual perception
100038725	100038725	'Cep85l'	mRNA	883	892	498	6.38	6.34	3.84	1.55	1.9	1.62	5.52	1.69	248	297	252	757.6666667	265.6666667	2.31E-18	-1.509982091		GO:0000242///pericentriolar material+++GO:0005737///cytoplasm+++GO:0005813///centrosome+++GO:0005815///microtubule organizing center+++GO:0005856///cytoskeleton	GO:0003674///molecular_function	GO:0001764///neuron migration
100038847	100038847	'Gm10406'	mRNA	17.02	10.99	17.05	0.46	0.3	0.5	0.37	0.19	0.45	0.42	0.336666667	16.09	8.08	17.61	15.02	13.92666667	0.884842725	-0.124128575		GO:0005575///cellular_component	GO:0003674///molecular_function	GO:0008150///biological_process
100038854	100038854	'Cstdc6'	mRNA	0	0	1	0	0	0.29	0	0.28	0.25	0.096666667	0.176666667	0	1.15	1	0.333333333	0.716666667	0.863090843	0.898087804		GO:0001533///cornified envelope+++GO:0005615///extracellular space+++GO:0005654///nucleoplasm+++GO:0005737///cytoplasm+++GO:0005829///cytosol	GO:0002020///protease binding+++GO:0004866///endopeptidase inhibitor activity+++GO:0004869///cysteine-type endopeptidase inhibitor activity	GO:0010466///negative regulation of peptidase activity+++GO:0010951///negative regulation of endopeptidase activity+++GO:0018149///peptide cross-linking+++GO:0030216///keratinocyte differentiation+++GO:0045861///negative regulation of proteolysis+++GO:0098609///cell-cell adhesion
100038862	100038862	'Btnl1'	mRNA	0	0	1	0	0	0.03	0	0	0.02	0.01	0.006666667	0	0	1	0.333333333	0.333333333	0.998591786	-0.011756601		GO:0009897///external side of plasma membrane+++GO:0009986///cell surface+++GO:0016020///membrane+++GO:0016021///integral component of membrane	GO:0005102///signaling receptor binding	GO:0001817///regulation of cytokine production+++GO:0045062///extrathymic T cell selection+++GO:0050852///T cell receptor signaling pathway
100038882	100038882	'Isg15'	mRNA	604	580	442	55.48	52.85	43.09	135.78	141.21	134.44	50.47333333	137.1433333	1691	1712	1616	542	1673	4.46E-62	1.61944673	04622///RIG-I-like receptor signaling pathway+++05165///Human papillomavirus infection+++05169///Epstein-Barr virus infection+++05171///Coronavirus disease - COVID-19	GO:0005576///extracellular region+++GO:0005634///nucleus+++GO:0005737///cytoplasm+++GO:0022627///cytosolic small ribosomal subunit	GO:0003735///structural constituent of ribosome+++GO:0005178///integrin binding+++GO:0005515///protein binding+++GO:0031386///protein tag+++GO:0031625///ubiquitin protein ligase binding	GO:0007229///integrin-mediated signaling pathway+++GO:0009615///response to virus+++GO:0009617///response to bacterium+++GO:0016567///protein ubiquitination+++GO:0019941///modification-dependent protein catabolic process+++GO:0030501///positive regulation of bone mineralization+++GO:0031397///negative regulation of protein ubiquitination+++GO:0032020///ISG15-protein conjugation+++GO:0032461///pos…
100038909	100038909	'Gm14548'	mRNA	48.74	65.88	40.25	1.46	1.96	1.17	15.02	16.14	14.11	1.53	15.09	618.17	638.12	555.29	51.62333333	603.86	2.59E-86	3.557773394	04380///Osteoclast differentiation+++04662///B cell receptor signaling pathway	GO:0005886///plasma membrane	GO:0032396///inhibitory MHC class I receptor activity	GO:0019221///cytokine-mediated signaling pathway
100038927	100038927	'Defa30'	mRNA	1	0	0	0.27	0	0	0	0	0	0.09	0	0	0	0	0.333333333	0	0.863090843	-0.97353728	04621///NOD-like receptor signaling pathway+++05150///Staphylococcus aureus infection+++05202///Transcriptional misregulation in cancer	GO:0005615///extracellular space+++GO:0030496///midbody+++GO:0043231///intracellular membrane-bounded organelle	GO:0042803///protein homodimerization activity	GO:0002227///innate immune response in mucosa+++GO:0019731///antibacterial humoral response+++GO:0031640///killing of cells of other organism+++GO:0045087///innate immune response+++GO:0050829///defense response to Gram-negative bacterium+++GO:0050830///defense response to Gram-positive bacterium+++GO:0051673///membrane disruption in other organism+++GO:0051873///killing by host of symbiont cells…
100038947	100038947	'Sirpb1c'	mRNA	13.21	9.54	21.91	0.76	0.38	0.95	19.22	17.45	17.43	0.696666667	18.03333333	538.96	476.14	466.78	14.88666667	493.96	9.21E-80	5.089381107	04380///Osteoclast differentiation	GO:0005886///plasma membrane+++GO:0016020///membrane+++GO:0016021///integral component of membrane	GO:0003674///molecular_function	GO:0035556///intracellular signal transduction+++GO:0050766///positive regulation of phagocytosis+++GO:0050870///positive regulation of T cell activation
100038949	100038949	'Gm1979'	mRNA	11.08	22.71	17.53	0.33	0.67	0.56	0.05	0.03	0.03	0.52	0.036666667	1.54	1	1.07	17.10666667	1.203333333	5.31E-04	-4.070237361		GO:0005575///cellular_component	GO:0003674///molecular_function	GO:0008150///biological_process
100038992	100038992	'Gm2001'	mRNA	0	0	1	0	0	1.03	0.87	0	0	0.343333333	0.29	1	0	0	0.333333333	0.333333333	0.998591786	-0.011756601	04212///Longevity regulating pathway - worm	GO:0005575///cellular_component+++GO:0005634///nucleus+++GO:0005737///cytoplasm	GO:0003674///molecular_function+++GO:0031386///protein tag	GO:0000398///mRNA splicing, via spliceosome+++GO:0006464///cellular protein modification process+++GO:0008150///biological_process
100039029	100039029	'LOC100039029'	mRNA	2.78	1.3	0	0.56	0.26	0	0	0.58	0.32	0.273333333	0.3	0	3.18	1.74	1.36	1.64	0.88265652	0.447329987
100039045	100039045	'Gm10471'	mRNA	40.23	39.1	35.15	0.66	0.63	0.61	0.02	0.04	0.08	0.633333333	0.046666667	1.26	3	5.43	38.16	3.23	2.11E-07	-3.669996468		GO:0005575///cellular_component	GO:0003674///molecular_function	GO:0008150///biological_process
100039060	100039060	'Gm2026'	mRNA	1088.2	1077.12	1040.15	14.55	14.19	14.95	14.35	13.28	13.91	14.56333333	13.84666667	1231.03	1121.43	1163.5	1068.49	1171.986667	0.201339932	0.120932083	05168///Herpes simplex virus 1 infection	GO:0005575///cellular_component+++GO:0005634///nucleus	GO:0000978///RNA polymerase II proximal promoter sequence-specific DNA binding+++GO:0001228///DNA-binding transcription activator activity, RNA polymerase II-specific+++GO:0046872///metal ion binding	GO:0006355///regulation of transcription, DNA-templated+++GO:0006357///regulation of transcription by RNA polymerase II+++GO:0045944///positive regulation of transcription by RNA polymerase II
100039123	100039123	'Gm14295'	mRNA	1022.53	1087.36	948.86	18.11	20.28	17.8	16.94	15.74	17.19	18.73	16.62333333	829.29	775.55	746.32	1019.583333	783.72	2.56E-05	-0.389985735		GO:0005575///cellular_component+++GO:0005634///nucleus	GO:0000978///RNA polymerase II proximal promoter sequence-specific DNA binding+++GO:0001228///DNA-binding transcription activator activity, RNA polymerase II-specific+++GO:0003674///molecular_function+++GO:0046872///metal ion binding	GO:0006355///regulation of transcription, DNA-templated+++GO:0006357///regulation of transcription by RNA polymerase II+++GO:0008150///biological_process+++GO:0045944///positive regulation of transcription by RNA polymerase II
100039139	100039139	'Ccdc152'	mRNA	19.75	15.78	20.68	1.29	1.07	1.51	3.29	3.41	3.54	1.29	3.413333333	57.9	55.34	57.96	18.73666667	57.06666667	1.02E-04	1.630873857		GO:0005575///cellular_component	GO:0003674///molecular_function	GO:0008150///biological_process
100039210	100039210	'Gm2102'	mRNA	0	0	1	0	0	0.02	0	0	0	0.006666667	0	0	0	0	0.333333333	0	0.863090843	-0.97353728
100039239	100039239	'Gm2115'	mRNA	187	186	199	2.11	2.07	2.38	2.65	2.74	2.92	2.186666667	2.77	270	273	288	190.6666667	277	0.002114517	0.525608988		GO:0005575///cellular_component+++GO:0016020///membrane+++GO:0016021///integral component of membrane	GO:0003674///molecular_function	GO:0008150///biological_process
100039252	100039252	'Gm12693'	mRNA	7.55	6.14	8.62	0.28	0.22	0.33	0.12	0.35	0.16	0.276666667	0.21	3.64	10.89	4.99	7.436666667	6.506666667	0.821114198	-0.313629428
100039269	100039269	'Gm2128'	mRNA	0	0	1	0	0	0.02	0	0.02	0	0.006666667	0.006666667	0	1	0	0.333333333	0.333333333	0.998591786	-0.011756601
100039284	100039284	'Gm2137'	mRNA	67.17	51.31	37.92	3.32	2.5	1.99	1.26	1.04	1.52	2.603333333	1.273333333	29.21	23.64	34.22	52.13333333	29.02333333	0.048538405	-0.854766589		GO:0005575///cellular_component	GO:0003674///molecular_function	GO:0008150///biological_process
100039350	100039350	'Gm16500'	mRNA	21.97	13.06	18.96	2.09	1.23	1.92	1.42	1.2	0.61	1.746666667	1.076666667	17.06	14.06	7.01	17.99666667	12.71	0.56394486	-0.470311206
100039441	100039441	'Gm2237'	mRNA	5.72	14.2	5.03	0.19	0.53	0.26	0.19	0.14	0.37	0.326666667	0.233333333	8.3	7.56	11.15	8.316666667	9.003333333	0.918345722	0.117595785
100039532	100039532	'Gm10029'	mRNA	184.67	178.16	206.22	39.33	38.12	46.65	45.12	64.81	61.17	41.36666667	57.03333333	240.03	333.95	312.56	189.6833333	295.5133333	0.001207175	0.627559028
100039596	100039596	'Tcf24'	mRNA	11	14	5	0.15	0.19	0.07	0.06	0.09	0	0.136666667	0.05	5	7	0	10	4	0.275841699	-1.315227265			GO:0000977///RNA polymerase II regulatory region sequence-specific DNA binding+++GO:0000981///DNA-binding transcription factor activity, RNA polymerase II-specific+++GO:0046983///protein dimerization activity	GO:0006357///regulation of transcription by RNA polymerase II+++GO:0032502///developmental process
100039672	100039672	'Msmp'	mRNA	0.39	1.57	1.47	0.04	0.15	0.15	0.25	0.15	0.92	0.113333333	0.44	3.06	1.81	10.82	1.143333333	5.23	0.160080889	2.789179719		GO:0005576///extracellular region+++GO:0005615///extracellular space+++GO:0005737///cytoplasm	GO:0005125///cytokine activity+++GO:0031727///CCR2 chemokine receptor binding	GO:0002548///monocyte chemotaxis+++GO:0006935///chemotaxis+++GO:0006954///inflammatory response+++GO:0007165///signal transduction+++GO:0048247///lymphocyte chemotaxis
100039674	100039674	'Gm10634'	mRNA	7.41	2.73	1	0.16	0.05	0.03	0.19	0.07	0.12	0.08	0.126666667	8.99	3	4.82	3.713333333	5.603333333	0.733225368	0.580678143		GO:0005575///cellular_component	GO:0003674///molecular_function	GO:0008150///biological_process
100039681	100039681	'Zcwpw2'	mRNA	26.56	24.28	18.9	0.68	0.61	0.51	0.43	0.39	0.4	0.6	0.406666667	19.13	17.16	17.58	23.24666667	17.95666667	0.588067243	-0.366613691		GO:0005634///nucleus	GO:0004386///helicase activity+++GO:0008270///zinc ion binding+++GO:0035064///methylated histone binding+++GO:0046872///metal ion binding	GO:0008150///biological_process
100039707	100039707	'Mthfsl'	mRNA	960.18	936.56	786.16	42.79	40.66	43.38	63.18	60.71	59.32	42.27666667	61.07	1094.72	1030.73	983.37	894.3	1036.273333	0.042151105	0.203128884	00670///One carbon pool by folate	GO:0005737///cytoplasm+++GO:0005739///mitochondrion+++GO:0005759///mitochondrial matrix+++GO:0005829///cytosol	GO:0000166///nucleotide binding+++GO:0005524///ATP binding+++GO:0005542///folic acid binding+++GO:0030272///5-formyltetrahydrofolate cyclo-ligase activity+++GO:0046872///metal ion binding	GO:0009396///folic acid-containing compound biosynthetic process+++GO:0035999///tetrahydrofolate interconversion
100039781	100039781	'Hrct1'	mRNA	62	59	80	4.45	4.19	6.09	10.08	10.47	9.46	4.91	10.00333333	161	163	146	67	156.6666667	1.28E-06	1.207979598		GO:0005575///cellular_component+++GO:0016020///membrane+++GO:0016021///integral component of membrane	GO:0003674///molecular_function	GO:0008150///biological_process
100039786	100039786	'Gm2423'	mRNA	2481.22	2502.66	2525.41	99.58	99.08	107.53	114.62	122.58	112.15	102.0633333	116.45	3280.51	3422.98	3105.1	2503.096667	3269.53	3.09E-07	0.37285504
100039789	100039789	'Gm12407'	mRNA	47.26	57.52	52.43	5.1	6.17	6	2.65	2.71	3.17	5.756666667	2.843333333	28.09	27.88	32.33	52.40333333	29.43333333	0.035171773	-0.854210432
100039794	100039794	'Gm2427'	mRNA	2.57	0	6.67	0.14	0	0.39	0.5	0.54	0.68	0.176666667	0.573333333	10.38	10.95	13.75	3.08	11.69333333	0.083639133	2.002233916
100039795	100039795	'Ildr2'	mRNA	221	197	141	1.47	1.28	1.01	3.34	2.97	3.07	1.253333333	3.126666667	560	496	508	186.3333333	521.3333333	3.92E-22	1.477718022		GO:0005783///endoplasmic reticulum+++GO:0005789///endoplasmic reticulum membrane+++GO:0016020///membrane+++GO:0016021///integral component of membrane		GO:0009749///response to glucose+++GO:0030073///insulin secretion+++GO:0030154///cell differentiation+++GO:0031016///pancreas development+++GO:0048873///homeostasis of number of cells within a tissue
100039796	100039796	'Tgtp2'	mRNA	443.25	491.6	433.66	8.69	9.48	9.01	19.93	23.36	22.03	9.06	21.77333333	1169.97	1339.31	1252.43	456.17	1253.903333	9.84E-46	1.450589924		GO:0005789///endoplasmic reticulum membrane+++GO:0005794///Golgi apparatus+++GO:0016020///membrane	GO:0003924///GTPase activity+++GO:0005525///GTP binding	GO:0006952///defense response+++GO:0006955///immune response+++GO:0009615///response to virus+++GO:0009617///response to bacterium+++GO:0034341///response to interferon-gamma+++GO:0035455///response to interferon-alpha+++GO:0035458///cellular response to interferon-beta+++GO:0045087///innate immune response
100039815	100039815	'Gm2436'	mRNA	15.34	3.14	6.28	0.52	0.11	0.23	0.17	0.05	0.21	0.286666667	0.143333333	5.58	1.57	6.93	8.253333333	4.693333333	0.437864513	-1.014278077	03015///mRNA surveillance pathway+++04071///Sphingolipid signaling pathway+++04151///PI3K-Akt signaling pathway+++04152///AMPK signaling pathway+++04261///Adrenergic signaling in cardiomyocytes+++04728///Dopaminergic synapse+++05165///Human papillomavirus infection
100039830	100039830	'Gm2446'	mRNA	15.34	3.14	6.28	0.52	0.11	0.23	0.17	0.05	0.21	0.286666667	0.143333333	5.58	1.57	6.93	8.253333333	4.693333333	0.437864513	-1.014278077	03015///mRNA surveillance pathway+++04071///Sphingolipid signaling pathway+++04151///PI3K-Akt signaling pathway+++04152///AMPK signaling pathway+++04261///Adrenergic signaling in cardiomyocytes+++04728///Dopaminergic synapse+++05165///Human papillomavirus infection
100039863	100039863	'Gm13306'	mRNA	266.25	261.1	219.38	8.96	8.24	7.33	3.72	3.49	3.73	8.176666667	3.646666667	135.87	124.2	131.69	248.91	130.5866667	1.80E-07	-0.944793897	04060///Cytokine-cytokine receptor interaction+++04061///Viral protein interaction with cytokine and cytokine receptor+++04062///Chemokine signaling pathway	GO:0005575///cellular_component+++GO:0005576///extracellular region+++GO:0005615///extracellular space+++GO:0005634///nucleus	GO:0003674///molecular_function+++GO:0005125///cytokine activity+++GO:0008009///chemokine activity	GO:0006955///immune response+++GO:0008150///biological_process+++GO:0010820///positive regulation of T cell chemotaxis+++GO:0060326///cell chemotaxis+++GO:2000251///positive regulation of actin cytoskeleton reorganization
100039946	100039946	'Siglecl1'	mRNA	1	2	0	0.2	0.14	0	0.2	0	0.07	0.113333333	0.09	2	0	1	1	1	0.998696207	0.005940359		GO:0005575///cellular_component	GO:0003674///molecular_function	GO:0008150///biological_process
100039968	100039968	'Tmem35b'	mRNA	378	397	358	20.6	21.37	20.7	19.38	20.85	20.54	20.89	20.25666667	408	428	418	377.6666667	418	0.364916141	0.136296696		GO:0005575///cellular_component+++GO:0016020///membrane+++GO:0016021///integral component of membrane	GO:0003674///molecular_function	GO:0008150///biological_process
100040018	100040018	'Gmfg-ps'	mRNA	3.35	0	3.45	0.45	0	0.5	1.57	4.01	2.68	0.316666667	2.753333333	13.23	32.78	21.74	2.266666667	22.58333333	2.90E-04	3.445945014
100040031	100040031	'Gm20823'	mRNA	0.5	0	0	0.02	0	0	0	0	0	0.006666667	0	0	0	0	0.166666667	0				GO:0005654///nucleoplasm+++GO:0005829///cytosol	GO:0035064///methylated histone binding	GO:0006355///regulation of transcription, DNA-templated+++GO:0007276///gamete generation
100040048	100040048	'Ccl27b'	mRNA	274.8	263.36	332.95	5.97	5.59	6.97	2.8	2.88	2.45	6.176666667	2.71	145.07	148.21	105.82	290.37	133.0333333	1.64E-08	-1.144764083	04060///Cytokine-cytokine receptor interaction+++04061///Viral protein interaction with cytokine and cytokine receptor+++04062///Chemokine signaling pathway	GO:0005575///cellular_component+++GO:0005576///extracellular region+++GO:0005615///extracellular space+++GO:0005634///nucleus	GO:0005125///cytokine activity+++GO:0008009///chemokine activity+++GO:0031728///CCR3 chemokine receptor binding	GO:0006955///immune response+++GO:0010820///positive regulation of T cell chemotaxis+++GO:0031640///killing of cells of other organism+++GO:0060326///cell chemotaxis+++GO:0061844///antimicrobial humoral immune response mediated by antimicrobial peptide+++GO:2000251///positive regulation of actin cytoskeleton reorganization
100040049	100040049	'Smim38'	mRNA	1	1	0	0.07	0.07	0	0.06	0.13	0.06	0.046666667	0.083333333	1	2	1	0.666666667	1.333333333	0.750387006	1.018771784		GO:0005575///cellular_component+++GO:0016020///membrane+++GO:0016021///integral component of membrane	GO:0003674///molecular_function	GO:0008150///biological_process
100040248	100040248	'Gm11563'	mRNA	0	0	1	0	0	0.07	0.11	0	0	0.023333333	0.036666667	2	0	0	0.333333333	0.666666667	0.863090843	0.855344965		GO:0005575///cellular_component+++GO:0005882///intermediate filament+++GO:0045095///keratin filament	GO:0003674///molecular_function	GO:0008150///biological_process
100040268	100040268	'Olfr157'	mRNA	0	0	2	0	0	0.07	0	0	0.03	0.023333333	0.01	0	0	1	0.666666667	0.333333333	0.863090843	-0.975320503	04740///Olfactory transduction	GO:0005886///plasma membrane+++GO:0005887///integral component of plasma membrane+++GO:0016020///membrane+++GO:0016021///integral component of membrane	GO:0004930///G protein-coupled receptor activity+++GO:0004984///olfactory receptor activity	GO:0007165///signal transduction+++GO:0007186///G protein-coupled receptor signaling pathway+++GO:0007608///sensory perception of smell+++GO:0050896///response to stimulus+++GO:0050911///detection of chemical stimulus involved in sensory perception of smell
100040298	100040298	'Gm15501'	mRNA	62.77	64.1	61.79	5.32	5.28	5.39	8.93	6.65	8.31	5.33	7.963333333	117.48	94.54	104.04	62.88666667	105.3533333	0.007879787	0.739172434	03010///Ribosome+++05171///Coronavirus disease - COVID-19
100040416	100040416	'Rpl13-ps6'	mRNA	42.62	43.94	66.42	4.02	4.11	6.64	6.85	5.55	5.04	4.923333333	5.813333333	83.14	65.62	59	50.99333333	69.25333333	0.275811423	0.43081402
100040462	100040462	'Mndal'	mRNA	110.55	96.57	90.46	2.18	2.06	1.96	14.98	15.51	13.44	2.066666667	14.64333333	727.71	709.01	622.31	99.19333333	686.3433333	8.10E-79	2.786974396		GO:0005634///nucleus+++GO:0005654///nucleoplasm+++GO:0005730///nucleolus+++GO:0005829///cytosol+++GO:0032991///protein-containing complex+++GO:0043231///intracellular membrane-bounded organelle	GO:0000978///RNA polymerase II proximal promoter sequence-specific DNA binding+++GO:0001227///DNA-binding transcription repressor activity, RNA polymerase II-specific+++GO:0003690///double-stranded DNA binding+++GO:0008134///transcription factor binding+++GO:0031625///ubiquitin protein ligase binding+++GO:0042802///identical protein binding	GO:0002218///activation of innate immune response+++GO:0009617///response to bacterium+++GO:0030308///negative regulation of cell growth+++GO:0032731///positive regulation of interleukin-1 beta production+++GO:0035458///cellular response to interferon-beta+++GO:0040008///regulation of growth
100040500	100040500	'Gm2808'	mRNA	23.94	22.63	14.9	0.21	0.2	0.14	0.05	0.05	0.1	0.183333333	0.066666667	6.42	6.67	11.98	20.49	8.356666667	0.063655214	-1.361073152
100040531	100040531	'Dynlt1f'	mRNA	553.39	537.56	586.26	46.58	44.82	52.33	57.22	66.26	56.12	47.91	59.86666667	780.24	879.01	738.75	559.07	799.3333333	2.77E-05	0.503032755	05132///Salmonella infection	GO:0001917///photoreceptor inner segment+++GO:0005794///Golgi apparatus+++GO:0005819///spindle+++GO:0005868///cytoplasmic dynein complex+++GO:0005881///cytoplasmic microtubule+++GO:0030027///lamellipodium+++GO:0030426///growth cone+++GO:0043025///neuronal cell body+++GO:0044295///axonal growth cone+++GO:0044297///cell body+++GO:0099503///secretory vesicle	GO:0008022///protein C-terminus binding+++GO:0030742///GTP-dependent protein binding+++GO:0031681///G-protein beta-subunit binding+++GO:0042802///identical protein binding	GO:0000132///establishment of mitotic spindle orientation+++GO:0008150///biological_process+++GO:0008277///regulation of G protein-coupled receptor signaling pathway+++GO:0010976///positive regulation of neuron projection development+++GO:0050768///negative regulation of neurogenesis+++GO:0051301///cell division+++GO:0070373///negative regulation of ERK1 and ERK2 cascade
100040545	100040545	'Gm2832'	mRNA	2	3.19	3	0.08	0.13	0.13	0.08	0	0.04	0.113333333	0.04	3	0	1	2.73	1.333333333	0.652003492	-1.031071835
100040563	100040563	'Dynlt1c'	mRNA	1011.32	930.25	835.73	103.14	95.02	91.04	133.47	132.54	121.81	96.4	129.2733333	1484.83	1434.36	1312.12	925.7666667	1410.436667	2.10E-11	0.597778567	05132///Salmonella infection	GO:0001917///photoreceptor inner segment+++GO:0005794///Golgi apparatus+++GO:0005819///spindle+++GO:0005868///cytoplasmic dynein complex+++GO:0005881///cytoplasmic microtubule+++GO:0030027///lamellipodium+++GO:0030426///growth cone+++GO:0043025///neuronal cell body+++GO:0044295///axonal growth cone+++GO:0044297///cell body+++GO:0099503///secretory vesicle	GO:0008022///protein C-terminus binding+++GO:0030742///GTP-dependent protein binding+++GO:0031681///G-protein beta-subunit binding+++GO:0042802///identical protein binding	GO:0000132///establishment of mitotic spindle orientation+++GO:0008277///regulation of G protein-coupled receptor signaling pathway+++GO:0010976///positive regulation of neuron projection development+++GO:0016358///dendrite development+++GO:0019060///intracellular transport of viral protein in host cell+++GO:0035022///positive regulation of Rac protein signal transduction+++GO:0035795///negative …
100040591	100040591	'Kcnj13'	mRNA	1498	1575	1535.01	25.97	27.01	28.18	8.73	10.11	9.29	27.05333333	9.376666667	581.95	654.18	604	1536.003333	613.3766667	2.63E-47	-1.336689936	04974///Protein digestion and absorption	GO:0005886///plasma membrane+++GO:0016020///membrane+++GO:0016021///integral component of membrane	GO:0005242///inward rectifier potassium channel activity+++GO:0005244///voltage-gated ion channel activity	GO:0006811///ion transport+++GO:0006813///potassium ion transport+++GO:0034220///ion transmembrane transport+++GO:0034765///regulation of ion transmembrane transport+++GO:0071805///potassium ion transmembrane transport+++GO:1990573///potassium ion import across plasma membrane
100040599	100040599	'Gm15319'	mRNA	9.8	7.46	14.68	0.22	0.16	0.34	0.06	0	0.09	0.24	0.05	3.06	0	4.31	10.64666667	2.456666667	0.074035327	-2.132178705		GO:0005575///cellular_component	GO:0003674///molecular_function	GO:0008150///biological_process
100040608	100040608	'Fancf'	mRNA	84.54	80.94	28	2.9	2.74	1.02	0.66	0.77	1.1	2.22	0.843333333	22	25	35.7	64.49333333	27.56666667	0.008712751	-1.218374397	03460///Fanconi anemia pathway	GO:0005634///nucleus+++GO:0005654///nucleoplasm+++GO:0043240///Fanconi anaemia nuclear complex	GO:0061630///ubiquitin protein ligase activity	GO:0001541///ovarian follicle development+++GO:0006281///DNA repair+++GO:0006974///cellular response to DNA damage stimulus+++GO:0007283///spermatogenesis+++GO:0016567///protein ubiquitination+++GO:0036297///interstrand cross-link repair
100040671	100040671	'Gm2897'	mRNA	13.66	5	11.29	0.95	0.38	0.63	0.49	0.41	0.28	0.653333333	0.393333333	12.68	5.94	6.53	9.983333333	8.383333333	0.753163157	-0.360809688
100040714	100040714	'Gm20851'	mRNA	0	0	0.5	0	0	0.05	0	0.01	0.11	0.016666667	0.04	0	0.09	1.21	0.166666667	0.433333333	0.863090843	0.950016071		GO:0005654///nucleoplasm+++GO:0005829///cytosol	GO:0035064///methylated histone binding	GO:0006355///regulation of transcription, DNA-templated+++GO:0007276///gamete generation
100040766	100040766	'Mroh2a'	mRNA	0	1	2.09	0	0.01	0.03	0.02	0.04	0.04	0.013333333	0.033333333	2	4	3.06	1.03	3.02	0.469736406	1.557220922		GO:0005575///cellular_component	GO:0003674///molecular_function	GO:0008150///biological_process
100040807	100040807	'Gm2977'	mRNA	0	1.43	0	0	0.05	0	0	0	0.04	0.016666667	0.013333333	0	0	1.32	0.476666667	0.44	0.998591786	-0.011756601
100040843	100040843	'Cyp4a32'	mRNA	0	0	8	0	0	0.28	0	0	0	0.093333333	0	0	0	0	2.666666667	0	0.214861191	-3.943741508	00071///Fatty acid degradation+++00590///Arachidonic acid metabolism+++00830///Retinol metabolism+++03320///PPAR signaling pathway+++04270///Vascular smooth muscle contraction+++04750///Inflammatory mediator regulation of TRP channels	GO:0005615///extracellular space+++GO:0005737///cytoplasm+++GO:0016324///apical plasma membrane+++GO:0043231///intracellular membrane-bounded organelle	GO:0004497///monooxygenase activity+++GO:0005506///iron ion binding+++GO:0008391///arachidonic acid monooxygenase activity+++GO:0008392///arachidonic acid epoxygenase activity+++GO:0016491///oxidoreductase activity+++GO:0016705///oxidoreductase activity, acting on paired donors, with incorporation or reduction of molecular oxygen+++GO:0018685///alkane 1-monooxygenase activity+++GO:0020037///heme …	GO:0001822///kidney development+++GO:0019369///arachidonic acid metabolic process+++GO:0036101///leukotriene B4 catabolic process+++GO:0043651///linoleic acid metabolic process+++GO:0046456///icosanoid biosynthetic process+++GO:0048252///lauric acid metabolic process
100040870	100040870	'Gm3005'	mRNA	1.83	2.93	2.03	0.05	0.09	0.06	0.13	0.12	0.14	0.066666667	0.13	5.75	4.78	5.17	2.263333333	5.233333333	0.358761317	1.468738233
100040935	100040935	'Gm3050'	mRNA	0	1.43	0	0	0.05	0	0	0	0.04	0.016666667	0.013333333	0	0	1.32	0.476666667	0.44	0.998591786	-0.011756601
100040944	100040944	'Gm3055'	mRNA	38.61	57.05	82.62	0.52	0.74	1.18	0.19	0.56	0.12	0.813333333	0.29	16.62	47.28	9.95	59.42666667	24.61666667	0.020091996	-1.314983105	05168///Herpes simplex virus 1 infection	GO:0005575///cellular_component	GO:0003674///molecular_function+++GO:0046872///metal ion binding	GO:0006355///regulation of transcription, DNA-templated+++GO:0008150///biological_process
100040961	100040961	'Gm10145'	mRNA	2.26	0	0	0.23	0	0	0	0	0	0.076666667	0	0	0	0	0.753333333	0	0.749855753	-1.843955659
100040972	100040972	'Tceal7'	mRNA	9	2	1	0.6	0.13	0.07	0.06	0	0.42	0.266666667	0.16	1	0	7	4	2.666666667	0.788966975	-0.575175996		GO:0005634///nucleus+++GO:0005654///nucleoplasm	GO:0050699///WW domain binding	GO:0032088///negative regulation of NF-kappaB transcription factor activity+++GO:0045892///negative regulation of transcription, DNA-templated
100041012	100041012	'Gm3095'	mRNA	2.1	2.99	2.06	0.05	0.07	0.05	0.06	0.02	0.04	0.056666667	0.04	3.1	1.08	2	2.383333333	2.06	0.998591786	-0.019402752
100041054	100041054	'Gm3115'	mRNA	0	1	2	0	0.1	0.21	0	0	0	0.103333333	0	0	0	0	1	0	0.596502362	-2.487866303		GO:0005575///cellular_component	GO:0003674///molecular_function	GO:0008150///biological_process
100041057	100041057	'LOC100041057'	mRNA	1.33	1.23	0.06	0.03	0.03	0	0.32	0.19	0.32	0.02	0.276666667	14.28	7.86	13.56	0.873333333	11.9	0.005287198	4.081701986
100041077	100041077	'Gm13102'	mRNA	0	0	0.5	0	0	0.02	0	0	0	0.006666667	0	0	0	0	0.166666667	0				GO:0005575///cellular_component+++GO:0005737///cytoplasm	GO:0003674///molecular_function	GO:0008150///biological_process+++GO:0008284///positive regulation of cell proliferation+++GO:0043066///negative regulation of apoptotic process+++GO:0045596///negative regulation of cell differentiation+++GO:0045892///negative regulation of transcription, DNA-templated
100041121	100041121	'Gm10144'	mRNA	0	1	1	0	0.06	0.06	0	0.05	0	0.04	0.016666667	0	1	0	0.666666667	0.333333333	0.861179337	-0.920394634
100041146	100041146	'Gm15448'	mRNA	7.03	13.64	15.98	0.22	0.43	0.54	2.41	2.72	2.36	0.396666667	2.496666667	90.03	101.39	85.41	12.21666667	92.27666667	2.52E-13	2.964522824	04380///Osteoclast differentiation+++04662///B cell receptor signaling pathway	GO:0005886///plasma membrane	GO:0032396///inhibitory MHC class I receptor activity	GO:0019221///cytokine-mediated signaling pathway
100041151	100041151	'Gm3636'	mRNA	29.62	28.21	28.37	0.67	0.59	0.66	0.4	0.63	0.36	0.64	0.463333333	24.03	30.61	16.66	28.73333333	23.76666667	0.645407359	-0.291049576
100041194	100041194	'Ahnak2'	mRNA	174	157	204	0.8	0.71	1	3.38	3.11	3.27	0.836666667	3.253333333	843	757	789	178.3333333	796.3333333	1.81E-55	2.141981691	05132///Salmonella infection	GO:0005634///nucleus+++GO:0005737///cytoplasm+++GO:0005829///cytosol+++GO:0005886///plasma membrane	GO:0003674///molecular_function	GO:0043484///regulation of RNA splicing
100041223	100041223	'Gm20865'	mRNA	0	1	0	0	0.08	0	0	0	0	0.026666667	0	0	0	0	0.333333333	0	0.863090843	-0.97353728		GO:0005654///nucleoplasm+++GO:0005829///cytosol	GO:0035064///methylated histone binding	GO:0006355///regulation of transcription, DNA-templated+++GO:0007276///gamete generation
100041230	100041230	'H4c17'	mRNA	0	2.43	0	0	0.6	0	0	0	0.55	0.2	0.183333333	0	0	2.44	0.81	0.813333333	0.998591786	0.035579107	04613///Neutrophil extracellular trap formation+++05034///Alcoholism+++05203///Viral carcinogenesis+++05322///Systemic lupus erythematosus	GO:0000228///nuclear chromosome+++GO:0000786///nucleosome+++GO:0005634///nucleus+++GO:0005654///nucleoplasm+++GO:0005694///chromosome+++GO:0032991///protein-containing complex	GO:0003677///DNA binding+++GO:0005515///protein binding+++GO:0019904///protein domain specific binding+++GO:0046982///protein heterodimerization activity	GO:0006334///nucleosome assembly+++GO:0006335///DNA replication-dependent nucleosome assembly+++GO:0006336///DNA replication-independent nucleosome assembly+++GO:0006352///DNA-templated transcription, initiation+++GO:0045653///negative regulation of megakaryocyte differentiation
100041262	100041262	'Gm3239'	mRNA	3.82	8.31	6.72	0.09	0.19	0.17	0.14	0.09	0.32	0.15	0.183333333	7	4.33	15.28	6.283333333	8.87	0.624222523	0.60083308
100041273	100041273	'Ndufb4c'	mRNA	167.39	230.64	263.75	29.85	41.18	49.94	36.74	41.12	44.88	40.32333333	40.91333333	234.08	254.09	275	220.5933333	254.39	0.426628268	0.19203838	00190///Oxidative phosphorylation+++04714///Thermogenesis+++04723///Retrograde endocannabinoid signaling+++04932///Non-alcoholic fatty liver disease+++05010///Alzheimer disease+++05012///Parkinson disease+++05014///Amyotrophic lateral sclerosis+++05016///Huntington disease+++05020///Prion disease+++05022///Pathways of neurodegeneration - multiple diseases+++05208///Chemical carcinogenesis - react…
100041283	100041283	'Gm3252'	mRNA	8.97	3.91	1.31	0.57	0.23	0.04	0	0.15	0.18	0.28	0.11	0	5.47	4.5	4.73	3.323333333	0.856148336	-0.392292649
100041294	100041294	'Supt4b'	mRNA	10.64	3.85	5.99	1.06	0.38	0.64	0.36	0.21	0.59	0.693333333	0.386666667	4.14	2.31	6.52	6.826666667	4.323333333	0.684464855	-0.597502091		GO:0005634///nucleus+++GO:0005654///nucleoplasm+++GO:0032044///DSIF complex	GO:0000993///RNA polymerase II complex binding+++GO:0008270///zinc ion binding+++GO:0046872///metal ion binding+++GO:0046982///protein heterodimerization activity	GO:0000122///negative regulation of transcription by RNA polymerase II+++GO:0006325///chromatin organization+++GO:0006355///regulation of transcription, DNA-templated+++GO:0006368///transcription elongation from RNA polymerase II promoter+++GO:0006397///mRNA processing+++GO:0032785///negative regulation of DNA-templated transcription, elongation+++GO:0032786///positive regulation of DNA-templated…
100041306	100041306	'Gm3264'	mRNA	10.61	6.77	15.28	0.3	0.19	0.46	0.56	0.35	0.34	0.316666667	0.416666667	20.33	13.67	13.4	10.88666667	15.8	0.535587923	0.539084853
100041352	100041352	'Tcp10c'	mRNA	3.7	4.35	2.1	0.08	0.09	0.05	0	0.03	0.03	0.073333333	0.02	0	1.23	1.09	3.383333333	0.773333333	0.331025001	-2.161757417		GO:0005634///nucleus+++GO:0005814///centriole	GO:0003714///transcription corepressor activity+++GO:0042802///identical protein binding+++GO:0043621///protein self-association	GO:0045892///negative regulation of transcription, DNA-templated
100041379	100041379	'Zfp980'	mRNA	2.23	1.76	0	0.03	0.02	0	0.06	0.01	0.02	0.016666667	0.03	5.21	1.02	1.49	1.33	2.573333333	0.63219558	1.218329008		GO:0005634///nucleus	GO:0000978///RNA polymerase II proximal promoter sequence-specific DNA binding+++GO:0000981///DNA-binding transcription factor activity, RNA polymerase II-specific+++GO:0046872///metal ion binding	GO:0002244///hematopoietic progenitor cell differentiation+++GO:0006355///regulation of transcription, DNA-templated+++GO:0006357///regulation of transcription by RNA polymerase II
100041420	100041420	'Gm3325'	mRNA	125.79	139.2	124.57	1.5	1.63	1.53	1.11	0.72	0.84	1.553333333	0.89	115	82.57	93.68	129.8533333	97.08333333	0.092044634	-0.433325366
100041433	100041433	'Zfp981'	mRNA	3	6.65	1.01	0.05	0.12	0.02	0.03	0.05	0.02	0.063333333	0.033333333	2.09	2.93	1.01	3.553333333	2.01	0.61710725	-0.988226616		GO:0005634///nucleus	GO:0000978///RNA polymerase II proximal promoter sequence-specific DNA binding+++GO:0000981///DNA-binding transcription factor activity, RNA polymerase II-specific+++GO:0046872///metal ion binding	GO:0006355///regulation of transcription, DNA-templated+++GO:0006357///regulation of transcription by RNA polymerase II
100041449	100041449	'Cyp3a59'	mRNA	1	0	0	0.01	0	0	0	0	0	0.003333333	0	0	0	0	0.333333333	0	0.863090843	-0.97353728		GO:0005737///cytoplasm+++GO:0005789///endoplasmic reticulum membrane+++GO:0016020///membrane+++GO:0016021///integral component of membrane+++GO:0043231///intracellular membrane-bounded organelle	GO:0004497///monooxygenase activity+++GO:0005496///steroid binding+++GO:0005506///iron ion binding+++GO:0008390///testosterone 16-alpha-hydroxylase activity+++GO:0008395///steroid hydroxylase activity+++GO:0008401///retinoic acid 4-hydroxylase activity+++GO:0016491///oxidoreductase activity+++GO:0016705///oxidoreductase activity, acting on paired donors, with incorporation or reduction of molecul…	GO:0008202///steroid metabolic process+++GO:0036378///calcitriol biosynthetic process from calciol+++GO:0070989///oxidative demethylation
100041488	100041488	'Gm11937'	mRNA	3	0	0	0.35	0	0	0	0	0	0.116666667	0	0	0	0	1	0	0.653555534	-2.427804616		GO:0005575///cellular_component+++GO:0045095///keratin filament	GO:0003674///molecular_function	GO:0008150///biological_process
100041505	100041505	'Gm3376'	mRNA	0	0	0.11	0	0	0	0	0.2	0.01	0	0.07	0	6	0.29	0.036666667	2.096666667	0.348422505	3.455475239		GO:0005634///nucleus+++GO:0005681///spliceosomal complex	GO:0003676///nucleic acid binding+++GO:0003723///RNA binding	GO:0006397///mRNA processing+++GO:0008380///RNA splicing+++GO:0048026///positive regulation of mRNA splicing, via spliceosome
100041515	100041515	'Gm3383'	mRNA	0	3.06	10.8	0	0.09	0.36	0	0.05	0	0.15	0.016666667	0	1.74	0	4.62	0.58	0.111284876	-3.653604142
100041546	100041546	'Ly6c2'	mRNA	69.52	50.88	54.8	5.72	4.15	4.71	86.01	76.68	82.3	4.86	81.66333333	1212.03	1047.09	1120.24	58.4	1126.453333	3.21E-174	4.27570284		GO:0005886///plasma membrane+++GO:0009986///cell surface+++GO:0016020///membrane+++GO:0031225///anchored component of membrane+++GO:0045202///synapse	GO:0030550///acetylcholine receptor inhibitor activity+++GO:0033130///acetylcholine receptor binding	GO:0095500///acetylcholine receptor signaling pathway+++GO:2000272///negative regulation of signaling receptor activity
100041574	100041574	'9030025P20Rik'	mRNA	445.07	413.2	452.44	14.26	13.2	15.9	11.45	11.38	11.56	14.45333333	11.46333333	401.04	406.05	406.34	436.9033333	404.4766667	0.425801777	-0.124517811		GO:0005575///cellular_component	GO:0003674///molecular_function	GO:0008150///biological_process
100041581	100041581	'Zkscan16'	mRNA	441	463	437	3.28	3.37	3.45	0.6	0.87	0.67	3.366666667	0.713333333	95	132	100	447	109	1.20E-33	-2.045623558		GO:0005634///nucleus	GO:0000978///RNA polymerase II proximal promoter sequence-specific DNA binding+++GO:0000981///DNA-binding transcription factor activity, RNA polymerase II-specific+++GO:0003677///DNA binding+++GO:0046872///metal ion binding	GO:0006355///regulation of transcription, DNA-templated+++GO:0006357///regulation of transcription by RNA polymerase II
100041585	100041585	'Amd2'	mRNA	762.84	818.19	793.91	13.03	13.75	14.39	8.2	7.46	7.73	13.72333333	7.796666667	552.57	490.61	504.09	791.6466667	515.7566667	2.79E-09	-0.631424822	00270///Cysteine and methionine metabolism+++00330///Arginine and proline metabolism	GO:0005829///cytosol	GO:0004014///adenosylmethionine decarboxylase activity+++GO:0005515///protein binding+++GO:0016829///lyase activity+++GO:0016831///carboxy-lyase activity+++GO:0019810///putrescine binding+++GO:0042802///identical protein binding	GO:0001701///in utero embryonic development+++GO:0006557///S-adenosylmethioninamine biosynthetic process+++GO:0006595///polyamine metabolic process+++GO:0006596///polyamine biosynthetic process+++GO:0006597///spermine biosynthetic process+++GO:0008295///spermidine biosynthetic process+++GO:0046500///S-adenosylmethionine metabolic process
100041586	100041586	'Gm3417'	mRNA	8.2	1.64	7.8	0.71	0.19	0.72	0.56	0	0.1	0.54	0.22	7.37	0	1.29	5.88	2.886666667	0.558025409	-1.048796774		GO:0005575///cellular_component+++GO:0005829///cytosol+++GO:0005868///cytoplasmic dynein complex+++GO:0005874///microtubule+++GO:0019898///extrinsic component of membrane+++GO:0036126///sperm flagellum	GO:0003674///molecular_function	GO:0007018///microtubule-based movement+++GO:0008150///biological_process
100041596	100041596	'Gal3st2b'	mRNA	7.91	7.09	3.6	0.15	0.14	0.11	0.1	0.04	0	0.133333333	0.046666667	5.69	2.41	0	6.2	2.7	0.413847129	-1.287840593		GO:0005575///cellular_component+++GO:0005794///Golgi apparatus+++GO:0016020///membrane+++GO:0016021///integral component of membrane+++GO:0032580///Golgi cisterna membrane	GO:0001733///galactosylceramide sulfotransferase activity+++GO:0008146///sulfotransferase activity+++GO:0016740///transferase activity+++GO:0050694///galactose 3-O-sulfotransferase activity	GO:0008150///biological_process+++GO:0009101///glycoprotein biosynthetic process+++GO:0009247///glycolipid biosynthetic process+++GO:0051923///sulfation
100041621	100041621	'Gm3435'	mRNA	259.09	321.88	264.05	8.78	10.6	9.71	5.51	4.63	6.2	9.696666667	5.446666667	193.71	164.9	216.93	281.6733333	191.8466667	0.001622958	-0.569163255		GO:0005575///cellular_component	GO:0003674///molecular_function	GO:0008150///biological_process
100041639	100041639	'Gm3448'	mRNA	0	1.64	0	0	0.19	0	0	0.43	0	0.063333333	0.143333333	0	5.51	0	0.546666667	1.836666667	0.544601585	2.22977983		GO:0000922///spindle pole+++GO:0005575///cellular_component+++GO:0005737///cytoplasm+++GO:0005813///centrosome+++GO:0005829///cytosol+++GO:0005856///cytoskeleton+++GO:0005868///cytoplasmic dynein complex+++GO:0005874///microtubule+++GO:0005929///cilium+++GO:0005930///axoneme+++GO:0016020///membrane+++GO:0019898///extrinsic component of membrane+++GO:0030286///dynein complex+++GO:0031021///interph…	GO:0003674///molecular_function+++GO:0005515///protein binding+++GO:0045505///dynein intermediate chain binding	GO:0007018///microtubule-based movement+++GO:0008150///biological_process+++GO:0035721///intraciliary retrograde transport+++GO:0060271///cilium assembly+++GO:1902017///regulation of cilium assembly+++GO:1905799///regulation of intraciliary retrograde transport
100041677	100041677	'Zfp984'	mRNA	153.33	129.48	119.36	2.3	1.73	1.79	3.27	2.43	3.42	1.94	3.04	247.77	195.38	245.78	134.0566667	229.6433333	1.08E-04	0.765669666	05168///Herpes simplex virus 1 infection	GO:0005634///nucleus	GO:0000978///RNA polymerase II proximal promoter sequence-specific DNA binding+++GO:0000981///DNA-binding transcription factor activity, RNA polymerase II-specific+++GO:0046872///metal ion binding	GO:0006355///regulation of transcription, DNA-templated+++GO:0006357///regulation of transcription by RNA polymerase II
100041678	100041678	'Gm3500'	mRNA	4.27	8.67	1	0.12	0.28	0.06	0.05	0	0.23	0.153333333	0.093333333	1	0	3.31	4.646666667	1.436666667	0.374771617	-1.68535638
100041708	100041708	'LOC100041708'	mRNA	1.02	3.34	0	0.03	0.4	0	0.13	0.23	0.5	0.143333333	0.286666667	5.01	4.56	4.56	1.453333333	4.71	0.339567549	1.713298199
100041722	100041722	'1700049E17Rik2'	mRNA	2	2.11	2	0.07	0.07	0.07	0.03	0	0.01	0.07	0.013333333	1	0	0.5	2.036666667	0.5	0.371313523	-2.493392462
100041734	100041734	'4930522L14Rik'	mRNA	410.08	465.82	458.25	7.97	9.1	9.53	7.25	5.76	6.15	8.866666667	6.386666667	429.15	330.29	356.12	444.7166667	371.8533333	0.0736431	-0.27297087		GO:0005634///nucleus	GO:0000978///RNA polymerase II proximal promoter sequence-specific DNA binding+++GO:0000981///DNA-binding transcription factor activity, RNA polymerase II-specific+++GO:0046872///metal ion binding	GO:0006355///regulation of transcription, DNA-templated+++GO:0006357///regulation of transcription by RNA polymerase II
100041735	100041735	'Gm3488'	mRNA	35.63	30.15	33.69	0.92	0.77	0.91	0.99	0.63	0.91	0.866666667	0.843333333	44.34	27.73	40.12	33.15666667	37.39666667	0.775494864	0.16348596
100041840	100041840	'Gm10408'	mRNA	1.51	1.7	3	0.06	0.06	0.12	0.1	0	0.03	0.08	0.043333333	3.01	0	1	2.07	1.336666667	0.883967497	-0.37619133		GO:0005575///cellular_component	GO:0003674///molecular_function	GO:0008150///biological_process
100041874	100041874	'Gm3558'	mRNA	9.27	12.38	4.72	0.26	0.34	0.14	0.34	0.09	0.25	0.246666667	0.226666667	14.17	3.52	9.91	8.79	9.2	0.969519197	0.051720599
100041903	100041903	'LOC100041903'	mRNA	2.48	4.12	2.07	0.13	0.21	0.11	0.51	0.68	0.61	0.15	0.6	11.24	14.81	13.18	2.89	13.07666667	0.024915707	2.244744654
100041953	100041953	'Sap18b'	mRNA	1654.4	1734.56	1638.05	140.64	146.16	147.77	170.19	197.62	188.69	144.8566667	185.5	2291.44	2591.05	2452.84	1675.67	2445.11	1.43E-11	0.534856608	03013///Nucleocytoplasmic transport+++03015///mRNA surveillance pathway	GO:0005654///nucleoplasm+++GO:0005737///cytoplasm+++GO:0005829///cytosol+++GO:0016604///nuclear body+++GO:0016607///nuclear speck+++GO:0061574///ASAP complex		GO:0008150///biological_process
100041958	100041958	'Lamtor3-ps'	mRNA	1.14	0	0	0.11	0	0	0	0	0	0.036666667	0	0	0	0	0.38	0	0.863090843	-0.97353728
100041979	100041979	'Gm3604'	mRNA	82.68	100.82	83.51	0.72	0.99	0.75	0.76	0.54	0.55	0.82	0.616666667	94.89	65.29	64.2	89.00333333	74.79333333	0.442002817	-0.262117856		GO:0005634///nucleus	GO:0000978///RNA polymerase II proximal promoter sequence-specific DNA binding+++GO:0000981///DNA-binding transcription factor activity, RNA polymerase II-specific+++GO:0046872///metal ion binding	GO:0006355///regulation of transcription, DNA-templated+++GO:0006357///regulation of transcription by RNA polymerase II
100042024	100042024	'Gm3629'	mRNA	1.27	0.41	3	0.14	0.05	0.12	0	0	0	0.103333333	0	0	0	0	1.56	0	0.464551436	-2.917308793		GO:0005575///cellular_component	GO:0003674///molecular_function	GO:0008150///biological_process
100042055	100042055	'Gm10377'	mRNA	0	1	1.53	0	0.08	0.13	0	0	0	0.07	0	0	0	0	0.843333333	0	0.747865658	-1.883366447		GO:0005575///cellular_component	GO:0003674///molecular_function	GO:0008150///biological_process
100042074	100042074	'Gm3650'	mRNA	74.53	56.22	70.56	3.51	2.61	3.53	2.06	2.62	2.84	3.216666667	2.506666667	50.17	62.35	66.85	67.10333333	59.79	0.66570588	-0.180832832
100042100	100042100	'Gm3667'	mRNA	11	11.76	6.7	0.31	0.34	0.2	0.1	0.08	0.11	0.283333333	0.096666667	4.14	3.06	3.99	9.82	3.73	0.173781703	-1.488177209
100042118	100042118	'Gm3678'	mRNA	1	0	0	0.21	0	0	0.37	0.19	0.39	0.07	0.316666667	2.01	1	2.02	0.333333333	1.676666667	0.471828131	2.20180938
100042149	100042149	'Gm3696'	mRNA	2.15	0	8.35	0.06	0	0.24	0.06	0.19	0.11	0.1	0.12	2.39	7.37	4.01	3.5	4.59	0.863090843	0.330598207		GO:0005575///cellular_component	GO:0003674///molecular_function	GO:0008150///biological_process
100042150	100042150	'Nrg2'	mRNA	23.84	12.99	22.23	0.22	0.14	0.21	0.13	0.1	0.12	0.19	0.116666667	16.99	7	17	19.68666667	13.66333333	0.495664912	-0.53434166	01521///EGFR tyrosine kinase inhibitor resistance+++04012///ErbB signaling pathway+++05014///Amyotrophic lateral sclerosis	GO:0005576///extracellular region+++GO:0005615///extracellular space+++GO:0005886///plasma membrane+++GO:0016020///membrane+++GO:0016021///integral component of membrane+++GO:0098978///glutamatergic synapse+++GO:0098982///GABA-ergic synapse	GO:0005006///epidermal growth factor-activated receptor activity+++GO:0005102///signaling receptor binding+++GO:0005154///epidermal growth factor receptor binding+++GO:0008083///growth factor activity+++GO:0043125///ErbB-3 class receptor binding	GO:0007165///signal transduction+++GO:0007173///epidermal growth factor receptor signaling pathway+++GO:0007399///nervous system development+++GO:0035556///intracellular signal transduction+++GO:0048513///animal organ development+++GO:0051963///regulation of synapse assembly+++GO:0090128///regulation of synapse maturation
100042165	100042165	'Thoc2l'	mRNA	980	958	738	5.45	5.24	4.28	2.8	2.42	2.99	4.99	2.736666667	584	495	604	892	561	7.57E-09	-0.676501672	03013///Nucleocytoplasmic transport+++03040///Spliceosome	GO:0000346///transcription export complex+++GO:0000347///THO complex+++GO:0000445///THO complex part of transcription export complex+++GO:0000781///chromosome, telomeric region+++GO:0005634///nucleus	GO:0003729///mRNA binding	GO:0006397///mRNA processing+++GO:0006406///mRNA export from nucleus+++GO:0016973///poly(A)+ mRNA export from nucleus+++GO:0046784///viral mRNA export from host cell nucleus+++GO:0048666///neuron development+++GO:0048699///generation of neurons
100042182	100042182	'Gm16434'	mRNA	1	0.5	0.5	0.09	0.04	0.05	0	0	0	0.06	0	0	0	0	0.666666667	0	0.863090843	-0.97353728		GO:0005575///cellular_component	GO:0003674///molecular_function	GO:0008150///biological_process
100042225	100042225	'Vmn2r130'	mRNA	0	2	2	0	0.04	0.05	0	0	0.02	0.03	0.006666667	0	0	1	1.333333333	0.333333333	0.598318529	-1.921052615		GO:0005886///plasma membrane+++GO:0005887///integral component of plasma membrane+++GO:0016020///membrane+++GO:0016021///integral component of membrane	GO:0004930///G protein-coupled receptor activity	GO:0007165///signal transduction+++GO:0007186///G protein-coupled receptor signaling pathway
100042235	100042235	'Gm3739'	mRNA	28.71	24.24	31.78	0.53	0.47	0.6	0.37	0.26	0.55	0.533333333	0.393333333	22.79	15.7	28.77	28.24333333	22.42	0.554619773	-0.370726311
100042295	100042295	'Gm3776'	mRNA	170.95	155.09	137.88	12.96	11.65	11.1	6.73	5.88	6.55	11.90333333	6.386666667	101.63	86.56	95.51	154.64	94.56666667	0.001512397	-0.7223557	00480///Glutathione metabolism+++00980///Metabolism of xenobiotics by cytochrome P450+++00982///Drug metabolism - cytochrome P450+++00983///Drug metabolism - other enzymes+++01524///Platinum drug resistance+++04212///Longevity regulating pathway - worm+++05200///Pathways in cancer+++05204///Chemical carcinogenesis - DNA adducts+++05207///Chemical carcinogenesis - receptor activation+++05208///Che…	GO:0005575///cellular_component	GO:0003674///molecular_function+++GO:0004364///glutathione transferase activity+++GO:0016740///transferase activity	GO:0006749///glutathione metabolic process+++GO:0006805///xenobiotic metabolic process+++GO:0008150///biological_process
100042304	100042304	'Gm38418'	mRNA	0	2	0	0	0.12	0	0.16	0	0.05	0.04	0.07	3	0	1.01	0.666666667	1.336666667	0.789197277	1.00470372		GO:0005575///cellular_component	GO:0003674///molecular_function	GO:0008150///biological_process
100042314	100042314	'Gm10639'	mRNA	46.19	45.46	51.86	3.5	3.41	4.17	2.3	2.88	2.76	3.693333333	2.646666667	34.77	42.35	40.25	47.83666667	39.12333333	0.503261788	-0.30484384	00480///Glutathione metabolism+++00980///Metabolism of xenobiotics by cytochrome P450+++00982///Drug metabolism - cytochrome P450+++00983///Drug metabolism - other enzymes+++01524///Platinum drug resistance+++04212///Longevity regulating pathway - worm+++05200///Pathways in cancer+++05204///Chemical carcinogenesis - DNA adducts+++05207///Chemical carcinogenesis - receptor activation+++05208///Che…	GO:0005829///cytosol	GO:0004364///glutathione transferase activity+++GO:0004602///glutathione peroxidase activity+++GO:0004769///steroid delta-isomerase activity+++GO:0005504///fatty acid binding+++GO:0035731///dinitrosyl-iron complex binding+++GO:0042803///protein homodimerization activity+++GO:0043295///glutathione binding	GO:0006693///prostaglandin metabolic process+++GO:0006749///glutathione metabolic process+++GO:0006805///xenobiotic metabolic process+++GO:0042178///xenobiotic catabolic process+++GO:0043651///linoleic acid metabolic process+++GO:0098869///cellular oxidant detoxification+++GO:1901687///glutathione derivative biosynthetic process
100042335	100042335	'Rps15a-ps5'	mRNA	42.49	65.99	49.37	8.3	12.92	10.24	10.77	13.45	15.06	10.48666667	13.09333333	62.61	75.77	84.09	52.61666667	74.15666667	0.17043443	0.495102662
100042450	100042450	'Smim17'	mRNA	7	8	18	0.18	0.2	0.5	0	0.07	0.05	0.293333333	0.04	0	3	2	11	1.666666667	0.024475334	-2.747828818		GO:0005575///cellular_component+++GO:0016020///membrane+++GO:0016021///integral component of membrane	GO:0003674///molecular_function	GO:0008150///biological_process
100042480	100042480	'Nhsl2'	mRNA	1104.81	1134.85	958.41	4.17	5	4.6	2.74	2.81	2.7	4.59	2.75	742.09	629.75	679.39	1066.023333	683.7433333	9.18E-12	-0.650833978		GO:0005575///cellular_component	GO:0003674///molecular_function	GO:0030154///cell differentiation
100042493	100042493	'Ccl21b'	mRNA	40.18	56.27	40.13	1.89	2.69	2.09	0.53	0.41	0.45	2.223333333	0.463333333	12.28	9.46	11.28	45.52666667	11.00666667	2.75E-05	-2.096383954	04060///Cytokine-cytokine receptor interaction+++04061///Viral protein interaction with cytokine and cytokine receptor+++04062///Chemokine signaling pathway+++04064///NF-kappa B signaling pathway	GO:0005615///extracellular space+++GO:0009897///external side of plasma membrane	GO:0008009///chemokine activity+++GO:0031732///CCR7 chemokine receptor binding+++GO:0042379///chemokine receptor binding+++GO:0048020///CCR chemokine receptor binding	GO:0001768///establishment of T cell polarity+++GO:0001954///positive regulation of cell-matrix adhesion+++GO:0002407///dendritic cell chemotaxis+++GO:0002548///monocyte chemotaxis+++GO:0006954///inflammatory response+++GO:0007186///G protein-coupled receptor signaling pathway+++GO:0030593///neutrophil chemotaxis+++GO:0030595///leukocyte chemotaxis+++GO:0030838///positive regulation of actin fila…
100042503	100042503	'Ndufb4b'	mRNA	56.4	39.53	36.83	10.57	7.43	7.33	7.91	9.06	8.24	8.443333333	8.403333333	47.94	53.19	47.97	44.25333333	49.7	0.749855753	0.159157207	00190///Oxidative phosphorylation+++04714///Thermogenesis+++04723///Retrograde endocannabinoid signaling+++04932///Non-alcoholic fatty liver disease+++05010///Alzheimer disease+++05012///Parkinson disease+++05014///Amyotrophic lateral sclerosis+++05016///Huntington disease+++05020///Prion disease+++05022///Pathways of neurodegeneration - multiple diseases+++05208///Chemical carcinogenesis - react…	GO:0005654///nucleoplasm+++GO:0005739///mitochondrion+++GO:0005743///mitochondrial inner membrane+++GO:0005747///mitochondrial respiratory chain complex I+++GO:0016021///integral component of membrane	GO:0003674///molecular_function+++GO:0008137///NADH dehydrogenase (ubiquinone) activity	GO:0006979///response to oxidative stress+++GO:0032981///mitochondrial respiratory chain complex I assembly
100042514	100042514	'Sprr2a3'	mRNA	0	1	1	0	0.08	0.08	0	0	0.07	0.053333333	0.023333333	0	0	1	0.666666667	0.333333333	0.861384642	-0.920405705		GO:0001533///cornified envelope+++GO:0005575///cellular_component+++GO:0005634///nucleus+++GO:0005737///cytoplasm	GO:0003674///molecular_function+++GO:0005200///structural constituent of cytoskeleton	GO:0008150///biological_process+++GO:0008360///regulation of cell shape+++GO:0008544///epidermis development+++GO:0030216///keratinocyte differentiation+++GO:0031424///keratinization+++GO:0032355///response to estradiol
100042533	100042533	'Gm11578'	mRNA	4.95	7.14	3.98	0.19	0.28	0.17	0.38	0.34	0.58	0.213333333	0.433333333	11.04	9.73	16.47	5.356666667	12.41333333	0.157493725	1.360725805
100042555	100042555	'Gm13305'	mRNA	112.56	112.98	106.16	3.78	3.71	3.82	4.17	4.53	3.66	3.77	4.12	141.34	151.06	120.54	110.5666667	137.6466667	0.22173864	0.309311062	04060///Cytokine-cytokine receptor interaction+++04630///JAK-STAT signaling pathway+++04640///Hematopoietic cell lineage	GO:0005575///cellular_component+++GO:0009897///external side of plasma membrane+++GO:0016020///membrane+++GO:0016021///integral component of membrane+++GO:0043235///receptor complex	GO:0003674///molecular_function+++GO:0004896///cytokine receptor activity+++GO:0004921///interleukin-11 receptor activity+++GO:0019955///cytokine binding+++GO:0019970///interleukin-11 binding	GO:0008150///biological_process+++GO:0008284///positive regulation of cell proliferation+++GO:0019221///cytokine-mediated signaling pathway
100042591	100042591	'Vmn2r31'	mRNA	0	0	1.99	0	0	0.05	0	0.02	0.02	0.016666667	0.013333333	0	0.99	0.94	0.663333333	0.643333333	0.863090843	-0.97353728		GO:0005886///plasma membrane+++GO:0005887///integral component of plasma membrane+++GO:0016020///membrane+++GO:0016021///integral component of membrane	GO:0004930///G protein-coupled receptor activity	GO:0007165///signal transduction+++GO:0007186///G protein-coupled receptor signaling pathway
100042625	100042625	'Gstp-ps'	mRNA	35.96	46.99	24.25	0.44	0.56	0.31	0.59	0.57	0.49	0.436666667	0.55	56.26	52.72	45.37	35.73333333	51.45	0.214099229	0.540071098
100042698	100042698	'Gm3973'	mRNA	47.42	41.37	44.38	1.57	1.04	1.25	0.5	0.84	0.91	1.286666667	0.75	27.07	31.22	35.83	44.39	31.37333333	0.251616638	-0.516621246
100042773	100042773	'Tmed10-ps'	mRNA	69.08	88.77	70.74	0.61	0.77	0.67	0.28	0.27	0.22	0.683333333	0.256666667	36.02	34.85	27.37	76.19666667	32.74666667	3.73E-04	-1.236641253
100042784	100042784	'Prdm11'	mRNA	214	174	188	1.18	0.89	1.01	0.68	0.4	0.39	1.026666667	0.49	115	83	93	192	97	5.45E-06	-0.999835359		GO:0005634///nucleus+++GO:0005737///cytoplasm+++GO:0005829///cytosol	GO:0003682///chromatin binding+++GO:0008168///methyltransferase activity+++GO:0016740///transferase activity	GO:0010468///regulation of gene expression+++GO:0030308///negative regulation of cell growth+++GO:0032259///methylation+++GO:0043408///regulation of MAPK cascade+++GO:0045892///negative regulation of transcription, DNA-templated+++GO:0045893///positive regulation of transcription, DNA-templated+++GO:0051726///regulation of cell cycle+++GO:2000271///positive regulation of fibroblast apoptotic proc…
100042807	100042807	'Eif3j2'	mRNA	464.22	440.29	236.21	10.72	10.01	5.79	5.95	8.8	9.32	8.84	8.023333333	296.26	427.98	449.2	380.24	391.1466667	0.869078234	0.045034171		GO:0005829///cytosol+++GO:0005852///eukaryotic translation initiation factor 3 complex+++GO:0016282///eukaryotic 43S preinitiation complex+++GO:0033290///eukaryotic 48S preinitiation complex	GO:0003743///translation initiation factor activity+++GO:0042802///identical protein binding	GO:0001732///formation of cytoplasmic translation initiation complex
100042849	100042849	'Gm4064'	mRNA	0	0	0.11	0	0	0	0.02	0	0	0	0.006666667	0.67	0	0	0.036666667	0.223333333				GO:0005681///spliceosomal complex	GO:0003676///nucleic acid binding+++GO:0003723///RNA binding	GO:0048026///positive regulation of mRNA splicing, via spliceosome
100042856	100042856	'Gvin2'	mRNA	115.92	186.52	61.36	0.69	1.1	0.39	4.62	4.31	4.79	0.726666667	4.573333333	897.94	811.48	888.45	121.2666667	865.9566667	5.94E-12	2.849736951		GO:0005575///cellular_component+++GO:0005634///nucleus+++GO:0005829///cytosol	GO:0003674///molecular_function+++GO:0005525///GTP binding	GO:0008150///biological_process
100042874	100042874	'Gm10256'	mRNA	0	0	0.11	0	0	0	0.02	0	0.01	0	0.01	0.67	0	0.29	0.036666667	0.32				GO:0005575///cellular_component+++GO:0005681///spliceosomal complex	GO:0003674///molecular_function+++GO:0003723///RNA binding	GO:0008150///biological_process+++GO:0048026///positive regulation of mRNA splicing, via spliceosome
100042881	100042881	'Gm10352'	mRNA	0	0	0.11	0	0	0	0.02	0	0.01	0	0.01	0.67	0	0.29	0.036666667	0.32				GO:0005575///cellular_component+++GO:0005681///spliceosomal complex	GO:0003674///molecular_function+++GO:0003676///nucleic acid binding+++GO:0003723///RNA binding	GO:0008150///biological_process+++GO:0048026///positive regulation of mRNA splicing, via spliceosome
100042891	100042891	'Vmn2r47'	mRNA	0.36	0	0	0.01	0	0	0	0	0	0.003333333	0	0.17	0	0	0.12	0.056666667				GO:0005575///cellular_component+++GO:0005886///plasma membrane+++GO:0005887///integral component of plasma membrane+++GO:0016020///membrane+++GO:0016021///integral component of membrane	GO:0003674///molecular_function+++GO:0004930///G protein-coupled receptor activity	GO:0007165///signal transduction+++GO:0007186///G protein-coupled receptor signaling pathway+++GO:0008150///biological_process
100042894	100042894	'Vmn2r46'	mRNA	12.99	5.15	4.53	0.3	0.12	0.11	0.07	0.03	0.05	0.176666667	0.05	3.52	1.22	2.58	7.556666667	2.44	0.182930001	-1.814176854
100042945	100042945	'Gm4120'	mRNA	14.84	11.4	15.62	0.68	0.52	0.76	0.42	0.55	0.38	0.653333333	0.45	10.6	13.46	9.15	13.95333333	11.07	0.720293678	-0.336983313
100042960	100042960	'Gm4131'	mRNA	462	452	489	11.9	11.46	13.36	0.83	0.64	1.16	12.24	0.876666667	37	28	50	467.6666667	38.33333333	6.98E-68	-3.623701249		GO:0005575///cellular_component	GO:0003674///molecular_function	GO:0008150///biological_process
100043002	100043002	'Llph-ps2'	mRNA	105.78	114.01	122.13	10.23	10.94	12.53	24.42	23.94	32.38	11.23333333	26.91333333	288.77	275.5	369.48	113.9733333	311.25	8.16E-14	1.436937032
100043034	100043034	'Rex2'	mRNA	4.44	2.9	2.98	0.06	0.04	0.04	0	0.06	0.1	0.046666667	0.053333333	0	5.49	8.47	3.44	4.653333333	0.713003394	0.705917522		GO:0005634///nucleus	GO:0000978///RNA polymerase II proximal promoter sequence-specific DNA binding+++GO:0000981///DNA-binding transcription factor activity, RNA polymerase II-specific+++GO:0046872///metal ion binding	GO:0006357///regulation of transcription by RNA polymerase II
100043059	100043059	'Gm4199'	mRNA	17.91	19.82	10.69	0.79	0.86	0.5	0.24	0.27	0.42	0.716666667	0.31	6.21	6.91	10.6	16.14	7.906666667	0.198025538	-1.063892415
100043108	100043108	'Cyp2c69'	mRNA	0	1	0	0	0.03	0	0	0	0	0.01	0	0	0	0	0.333333333	0	0.863090843	-0.97353728		GO:0005737///cytoplasm+++GO:0043231///intracellular membrane-bounded organelle	GO:0004497///monooxygenase activity+++GO:0005506///iron ion binding+++GO:0008392///arachidonic acid epoxygenase activity+++GO:0008395///steroid hydroxylase activity+++GO:0016491///oxidoreductase activity+++GO:0016705///oxidoreductase activity, acting on paired donors, with incorporation or reduction of molecular oxygen+++GO:0016712///oxidoreductase activity, acting on paired donors, with incorpor…	GO:0006082///organic acid metabolic process+++GO:0006805///xenobiotic metabolic process+++GO:0019373///epoxygenase P450 pathway+++GO:0042738///exogenous drug catabolic process
100043123	100043123	'Cd300ld4'	mRNA	3.16	2	2.68	0.09	0.1	0.11	0.82	0.55	1.7	0.1	1.023333333	26.64	20.23	40.01	2.613333333	28.96	1.11E-05	3.608539515		GO:0005575///cellular_component+++GO:0005886///plasma membrane+++GO:0016020///membrane+++GO:0016021///integral component of membrane	GO:0003674///molecular_function+++GO:0004888///transmembrane signaling receptor activity	GO:0008150///biological_process
100043133	100043133	'9130023H24Rik'	mRNA	272.77	309.73	371.99	4.14	4.62	5.98	3.84	3.73	3.22	4.913333333	3.596666667	291.38	276.39	236.84	318.1633333	268.2033333	0.180585619	-0.264267533		GO:0005575///cellular_component	GO:0003674///molecular_function	GO:0008150///biological_process
100043231	100043231	'Gm4303'	mRNA	0	0	0.67	0	0	0.05	0	0	0	0.016666667	0	0	0	0	0.223333333	0				GO:0005634///nucleus	GO:0003723///RNA binding+++GO:0003729///mRNA binding	GO:0006406///mRNA export from nucleus
100043235	100043235	'Gm4305'	mRNA	0	0	0.67	0	0	0.05	0	0	0	0.016666667	0	0	0	0	0.223333333	0				GO:0005575///cellular_component	GO:0003674///molecular_function+++GO:0003723///RNA binding	GO:0008150///biological_process
100043239	100043239	'Gm4307'	mRNA	0	0	0.67	0	0	0.05	0	0	0	0.016666667	0	0	0	0	0.223333333	0				GO:0005575///cellular_component+++GO:0005634///nucleus	GO:0003674///molecular_function+++GO:0003676///nucleic acid binding+++GO:0003723///RNA binding+++GO:0003729///mRNA binding	GO:0006406///mRNA export from nucleus+++GO:0008150///biological_process
100043257	100043257	'Rbm3-ps'	mRNA	21.09	3.37	12.7	1.14	0.18	0.73	0.77	0.65	0.88	0.683333333	0.766666667	16.33	13.34	17.97	12.38666667	15.88	0.740213982	0.335935661
100043272	100043272	'Inafm2'	mRNA	592	569	676	10.64	10.06	12.89	10.98	10.28	11.58	11.19666667	10.94666667	703	643	718	612.3333333	688	0.28301579	0.151447434		GO:0016020///membrane+++GO:0016021///integral component of membrane	GO:0005246///calcium channel regulator activity
100043300	100043300	'Esp16'	mRNA	0	0	1	0	0	0.05	0	0	0	0.016666667	0	0	0	0	0.333333333	0	0.863090843	-0.97353728		GO:0005615///extracellular space	GO:0005186///pheromone activity	GO:0008150///biological_process
100043314	100043314	'Tigit'	mRNA	2	11	6	0.1	0.58	0.38	0.7	0.58	0.93	0.353333333	0.736666667	12	11	16	6.333333333	13	0.281732195	1.030499999	04514///Cell adhesion molecules	GO:0005886///plasma membrane+++GO:0009986///cell surface+++GO:0016020///membrane+++GO:0016021///integral component of membrane	GO:0005102///signaling receptor binding+++GO:0005515///protein binding+++GO:0042802///identical protein binding	GO:0032695///negative regulation of interleukin-12 production+++GO:0032733///positive regulation of interleukin-10 production+++GO:0050868///negative regulation of T cell activation
100043324	100043324	'Bnip3l-ps'	mRNA	3.41	5.85	1.95	0.17	0.29	0.1	0.39	0	0	0.186666667	0.13	8.98	0	0	3.736666667	2.993333333	0.936866118	-0.185702619
100043332	100043332	'Ankrd66'	mRNA	51	57	43	2.33	2.52	1.98	0.53	0.33	0.95	2.276666667	0.603333333	14	8	23	50.33333333	15	2.94E-04	-1.754919045		GO:0005575///cellular_component	GO:0003674///molecular_function	GO:0008150///biological_process
100043381	100043381	'Gm14308'	mRNA	141.42	170.85	144.78	0.9	1.12	0.97	0.58	0.36	0.21	0.996666667	0.383333333	112.87	73.61	35.24	152.35	73.90666667	0.001185647	-1.064424548	05168///Herpes simplex virus 1 infection	GO:0005575///cellular_component+++GO:0005634///nucleus	GO:0000978///RNA polymerase II proximal promoter sequence-specific DNA binding+++GO:0001228///DNA-binding transcription activator activity, RNA polymerase II-specific+++GO:0046872///metal ion binding	GO:0006357///regulation of transcription by RNA polymerase II
100043387	100043387	'Gm14305'	mRNA	106.74	131.17	123.31	3.85	4.66	4.72	4.63	4.17	3.6	4.41	4.133333333	147.58	129.86	111.16	120.4066667	129.5333333	0.774315128	0.090397201		GO:0005575///cellular_component	GO:0003674///molecular_function+++GO:0046872///metal ion binding	GO:0006355///regulation of transcription, DNA-templated+++GO:0008150///biological_process
100043403	100043403	'Gm14410'	mRNA	248.33	252.37	230.78	3.26	3.26	3.22	2.48	2.52	2.49	3.246666667	2.496666667	217.31	215.49	211.58	243.8266667	214.7933333	0.301178961	-0.193689469		GO:0005575///cellular_component+++GO:0005634///nucleus	GO:0000978///RNA polymerase II proximal promoter sequence-specific DNA binding+++GO:0001228///DNA-binding transcription activator activity, RNA polymerase II-specific+++GO:0003674///molecular_function+++GO:0046872///metal ion binding	GO:0006355///regulation of transcription, DNA-templated+++GO:0006357///regulation of transcription by RNA polymerase II+++GO:0008150///biological_process+++GO:0045944///positive regulation of transcription by RNA polymerase II
100043456	100043456	'Gm10681'	mRNA	146.57	170.61	165.15	5.11	5.87	6.17	0.78	0.19	0.29	5.716666667	0.42	25.43	6.09	9.45	160.7766667	13.65666667	1.56E-22	-3.607876032	00140///Steroid hormone biosynthesis+++04913///Ovarian steroidogenesis+++04925///Aldosterone synthesis and secretion+++04927///Cortisol synthesis and secretion+++04934///Cushing syndrome	GO:0005730///nucleolus+++GO:0005737///cytoplasm+++GO:0005739///mitochondrion+++GO:0005743///mitochondrial inner membrane+++GO:0005758///mitochondrial intermembrane space+++GO:0005783///endoplasmic reticulum+++GO:0005789///endoplasmic reticulum membrane+++GO:0016020///membrane+++GO:0016021///integral component of membrane+++GO:0031966///mitochondrial membrane+++GO:0043231///intracellular membrane-…	GO:0000253///3-keto sterol reductase activity+++GO:0003854///3-beta-hydroxy-delta5-steroid dehydrogenase activity+++GO:0004769///steroid delta-isomerase activity+++GO:0005496///steroid binding+++GO:0016491///oxidoreductase activity+++GO:0016616///oxidoreductase activity, acting on the CH-OH group of donors, NAD or NADP as acceptor+++GO:0016853///isomerase activity+++GO:0047024///5alpha-androstane…	GO:0006629///lipid metabolic process+++GO:0006694///steroid biosynthetic process+++GO:0008202///steroid metabolic process+++GO:0008207///C21-steroid hormone metabolic process+++GO:0021766///hippocampus development+++GO:0035634///response to stilbenoid+++GO:0042448///progesterone metabolic process+++GO:0050810///regulation of steroid biosynthetic process+++GO:0051412///response to corticosterone
100043461	100043461	'Gm4450'	mRNA	260.89	197.09	232.96	8.91	7.29	8.72	0.62	0.61	0.26	8.306666667	0.496666667	16.57	20.91	6.09	230.3133333	14.52333333	7.72E-36	-4.049790498	00140///Steroid hormone biosynthesis+++04913///Ovarian steroidogenesis+++04925///Aldosterone synthesis and secretion+++04927///Cortisol synthesis and secretion+++04934///Cushing syndrome	GO:0005730///nucleolus+++GO:0005737///cytoplasm+++GO:0005743///mitochondrial inner membrane+++GO:0005758///mitochondrial intermembrane space+++GO:0005783///endoplasmic reticulum+++GO:0043231///intracellular membrane-bounded organelle+++GO:0045171///intercellular bridge	GO:0003854///3-beta-hydroxy-delta5-steroid dehydrogenase activity+++GO:0004769///steroid delta-isomerase activity+++GO:0016491///oxidoreductase activity+++GO:0016616///oxidoreductase activity, acting on the CH-OH group of donors, NAD or NADP as acceptor	GO:0006694///steroid biosynthetic process+++GO:0008207///C21-steroid hormone metabolic process+++GO:0021766///hippocampus development+++GO:0051412///response to corticosterone
100043468	100043468	'Zfp955b'	mRNA	480.28	522.8	508.91	7.4	7.8	8.29	5.22	5.16	4.98	7.83	5.12	407.15	380.48	362.82	503.9966667	383.4833333	0.001567477	-0.407265064			GO:0000977///RNA polymerase II regulatory region sequence-specific DNA binding+++GO:0000981///DNA-binding transcription factor activity, RNA polymerase II-specific+++GO:0001227///DNA-binding transcription repressor activity, RNA polymerase II-specific+++GO:0046872///metal ion binding	GO:0000122///negative regulation of transcription by RNA polymerase II+++GO:0006355///regulation of transcription, DNA-templated+++GO:0006357///regulation of transcription by RNA polymerase II
100043474	100043474	'Olfr1564'	mRNA	0	1	0	0	0.06	0	0	0	0	0.02	0	0	0	0	0.333333333	0	0.863090843	-0.97353728	04740///Olfactory transduction	GO:0005886///plasma membrane+++GO:0005887///integral component of plasma membrane+++GO:0016020///membrane+++GO:0016021///integral component of membrane+++GO:0030425///dendrite+++GO:0045202///synapse	GO:0004930///G protein-coupled receptor activity+++GO:0004984///olfactory receptor activity+++GO:0004993///G protein-coupled serotonin receptor activity+++GO:0030594///neurotransmitter receptor activity	GO:0007165///signal transduction+++GO:0007186///G protein-coupled receptor signaling pathway+++GO:0007187///G protein-coupled receptor signaling pathway, coupled to cyclic nucleotide second messenger+++GO:0007268///chemical synaptic transmission+++GO:0007608///sensory perception of smell+++GO:0050896///response to stimulus+++GO:0050911///detection of chemical stimulus involved in sensory percepti…
100043497	100043497	'Nat8f7'	mRNA	4.7	1.39	3.79	0.22	0.07	0.18	0.39	0.25	0.32	0.156666667	0.32	9.98	6.28	7.99	3.293333333	8.083333333	0.258413973	1.438613086	00480///Glutathione metabolism	GO:0005634///nucleus+++GO:0005783///endoplasmic reticulum+++GO:0005789///endoplasmic reticulum membrane+++GO:0005793///endoplasmic reticulum-Golgi intermediate compartment+++GO:0005794///Golgi apparatus+++GO:0016020///membrane+++GO:0016021///integral component of membrane+++GO:0031965///nuclear membrane+++GO:0033116///endoplasmic reticulum-Golgi intermediate compartment membrane+++GO:0048471///pe…	GO:0004402///histone acetyltransferase activity+++GO:0004468///lysine N-acetyltransferase activity, acting on acetyl phosphate as donor+++GO:0008080///N-acetyltransferase activity+++GO:0010485///H4 histone acetyltransferase activity+++GO:0016740///transferase activity+++GO:0016746///transferase activity, transferring acyl groups+++GO:0047198///cysteine-S-conjugate N-acetyltransferase activity	GO:0001702///gastrulation with mouth forming second+++GO:0003401///axis elongation+++GO:0006749///glutathione metabolic process+++GO:0007162///negative regulation of cell adhesion+++GO:0010628///positive regulation of gene expression+++GO:0016573///histone acetylation+++GO:0018003///peptidyl-lysine N6-acetylation+++GO:0043066///negative regulation of apoptotic process+++GO:0043967///histone H4 ac…
100043508	100043508	'Ptges3-ps'	mRNA	171.23	138.39	112.27	6.4	5.1	4.45	4.55	4.02	4.59	5.316666667	4.386666667	139.7	120.5	136.6	140.63	132.2666667	0.747865658	-0.099508632
100043597	100043597	'Srcap'	mRNA	4071	3926	3039	19.51	18.49	15.45	12.75	11.67	13.58	17.81666667	12.66666667	3064	2741	3162	3678.666667	2989	4.15E-04	-0.306334409		GO:0000812///Swr1 complex+++GO:0005634///nucleus+++GO:0005654///nucleoplasm+++GO:0005794///Golgi apparatus+++GO:0016604///nuclear body+++GO:0032991///protein-containing complex+++GO:0048471///perinuclear region of cytoplasm	GO:0000166///nucleotide binding+++GO:0003677///DNA binding+++GO:0005524///ATP binding+++GO:0016887///ATPase activity+++GO:0042393///histone binding+++GO:0070615///nucleosome-dependent ATPase activity	GO:0016458///gene silencing+++GO:0043044///ATP-dependent chromatin remodeling+++GO:0043486///histone exchange
100043684	100043684	'Amy2a4'	mRNA	0	2.31	2.58	0	0.03	0.04	0.01	0.01	0.02	0.023333333	0.013333333	0.67	0.68	1.68	1.63	1.01	0.598318529	-1.921052615	00500///Starch and sucrose metabolism+++04970///Salivary secretion+++04972///Pancreatic secretion+++04973///Carbohydrate digestion and absorption	GO:0005615///extracellular space	GO:0004556///alpha-amylase activity+++GO:0005509///calcium ion binding+++GO:0016160///amylase activity+++GO:0031404///chloride ion binding+++GO:0103025///alpha-amylase activity (releasing maltohexaose)	GO:0008150///biological_process+++GO:0016052///carbohydrate catabolic process
100043686	100043686	'Amy2a3'	mRNA	10	2.31	1.85	0.15	0.03	0.03	0.01	0.01	0.02	0.07	0.013333333	0.67	0.68	1.68	4.72	1.01	0.102131701	-3.587271315	00500///Starch and sucrose metabolism+++04970///Salivary secretion+++04972///Pancreatic secretion+++04973///Carbohydrate digestion and absorption	GO:0005615///extracellular space	GO:0004556///alpha-amylase activity+++GO:0005509///calcium ion binding+++GO:0016160///amylase activity+++GO:0031404///chloride ion binding+++GO:0103025///alpha-amylase activity (releasing maltohexaose)	GO:0008150///biological_process+++GO:0016052///carbohydrate catabolic process
100043688	100043688	'Amy2a2'	mRNA	0	2.31	2.58	0	0.03	0.04	0.01	0.01	0.02	0.023333333	0.013333333	0.67	0.68	1.68	1.63	1.01	0.598318529	-1.921052615	00500///Starch and sucrose metabolism+++04970///Salivary secretion+++04972///Pancreatic secretion+++04973///Carbohydrate digestion and absorption	GO:0005576///extracellular region+++GO:0005615///extracellular space	GO:0003824///catalytic activity+++GO:0004556///alpha-amylase activity+++GO:0005509///calcium ion binding+++GO:0016160///amylase activity+++GO:0016787///hydrolase activity+++GO:0016798///hydrolase activity, acting on glycosyl bonds+++GO:0031404///chloride ion binding+++GO:0043169///cation binding+++GO:0046872///metal ion binding+++GO:0103025///alpha-amylase activity (releasing maltohexaose)	GO:0005975///carbohydrate metabolic process+++GO:0008150///biological_process+++GO:0008152///metabolic process+++GO:0016052///carbohydrate catabolic process
100043695	100043695	'Gm15483'	mRNA	22.96	18.31	29.72	0.75	0.59	1.03	0.16	0.18	0.36	0.79	0.233333333	5.65	6.17	12.19	23.66333333	8.003333333	0.022679834	-1.604566993
100043757	100043757	'Zfp831'	mRNA	0	0	1	0	0	0.01	0.01	0.03	0.01	0.003333333	0.016666667	3	6	2	0.333333333	3.666666667	0.130239513	3.349391185		GO:0005575///cellular_component	GO:0003674///molecular_function	GO:0008150///biological_process
100043772	100043772	'Zfp850'	mRNA	57	72	68	0.73	0.9	0.92	0.51	0.44	0.36	0.85	0.436666667	52	44	31	65.66666667	42.33333333	0.084812962	-0.648315074	05168///Herpes simplex virus 1 infection	GO:0005634///nucleus	GO:0000978///RNA polymerase II proximal promoter sequence-specific DNA binding+++GO:0000981///DNA-binding transcription factor activity, RNA polymerase II-specific+++GO:0046872///metal ion binding	GO:0006355///regulation of transcription, DNA-templated+++GO:0006357///regulation of transcription by RNA polymerase II
100043805	100043805	'Gm10224'	mRNA	33.04	50.05	43.85	3.21	4.83	4.53	5.45	4.5	5.3	4.19	5.083333333	64.03	51.53	60.13	42.31333333	58.56333333	0.25014886	0.46047832
100043813	100043813	'Rps27rt'	mRNA	111.22	95.44	229.91	32.07	27.84	70.52	33.22	41.2	28.05	43.47666667	34.15666667	129.76	155.55	105.03	145.5233333	130.1133333	0.641550165	-0.194043957	03010///Ribosome+++05171///Coronavirus disease - COVID-19	GO:0005634///nucleus+++GO:0005829///cytosol+++GO:0005840///ribosome+++GO:0014069///postsynaptic density+++GO:0022626///cytosolic ribosome+++GO:0022627///cytosolic small ribosomal subunit+++GO:0098793///presynapse+++GO:0098978///glutamatergic synapse+++GO:0098982///GABA-ergic synapse	GO:0003723///RNA binding+++GO:0003735///structural constituent of ribosome+++GO:0005515///protein binding+++GO:0046872///metal ion binding	GO:0000028///ribosomal small subunit assembly+++GO:0006364///rRNA processing+++GO:0006412///translation
100043899	100043899	'R3hdml'	mRNA	5	0	0	0.29	0	0	0.1	0.19	0.08	0.096666667	0.123333333	2	2	2	1.666666667	2	0.916235181	0.273758542		GO:0005576///extracellular region+++GO:0005615///extracellular space	GO:0003674///molecular_function+++GO:0030414///peptidase inhibitor activity	GO:0008150///biological_process+++GO:0010466///negative regulation of peptidase activity
100043914	100043914	'Zfp968'	mRNA	2.3	0	2.16	0.07	0	0.07	0	0	0.01	0.046666667	0.003333333	0	0	0.43	1.486666667	0.143333333	0.468848267	-2.893033412		GO:0005575///cellular_component		GO:0006355///regulation of transcription, DNA-templated
100043915	100043915	'Gm4724'	mRNA	804.32	751.22	703.64	6.49	5.93	6.32	4.75	5.29	5.51	6.246666667	5.183333333	647.02	733.24	738.1	753.06	706.12	0.436711449	-0.101527541	05168///Herpes simplex virus 1 infection	GO:0005575///cellular_component+++GO:0005634///nucleus	GO:0000978///RNA polymerase II proximal promoter sequence-specific DNA binding+++GO:0001228///DNA-binding transcription activator activity, RNA polymerase II-specific+++GO:0003700///DNA-binding transcription factor activity+++GO:0046872///metal ion binding	GO:0006357///regulation of transcription by RNA polymerase II
100043920	100043920	'Fam205a4'	mRNA	48.15	20.94	74.31	0.46	0.19	0.7	0.22	0.43	0.55	0.45	0.4	25.95	57.68	70.4	47.8	51.34333333	0.91397597	0.070912002		GO:0016020///membrane+++GO:0016021///integral component of membrane
100044193	100044193	'Gm20939'	mRNA	562.2	540.33	521.68	6.41	6.06	6.31	2.67	2.39	2.05	6.26	2.37	270.19	236.09	200.85	541.4033333	235.71	2.25E-18	-1.213675687			GO:0046872///metal ion binding	GO:0006355///regulation of transcription, DNA-templated
100044509	100044509	'Tgfbr3l'	mRNA	167	171	136	8.87	9.11	7.77	3.52	2.88	2.89	8.583333333	3.096666667	73	59	61	158	64.33333333	4.59E-08	-1.305546834		GO:0005615///extracellular space+++GO:0009986///cell surface	GO:0005024///transforming growth factor beta-activated receptor activity+++GO:0005114///type II transforming growth factor beta receptor binding+++GO:0005539///glycosaminoglycan binding+++GO:0050431///transforming growth factor beta binding	GO:0001525///angiogenesis+++GO:0001570///vasculogenesis+++GO:0001837///epithelial to mesenchymal transition+++GO:0007179///transforming growth factor beta receptor signaling pathway+++GO:0016477///cell migration+++GO:0017015///regulation of transforming growth factor beta receptor signaling pathway
100045125	100045125	'Gm17768'	mRNA	2888.59	2660.37	2321.03	27.17	24.6	23.16	13.85	11.15	12.45	24.97666667	12.48333333	1695.43	1333.26	1475.83	2623.33	1501.506667	4.79E-21	-0.816001709
100045778	100045778	'Rnf223'	mRNA	10	10	12	0.38	0.38	0.49	0.17	0.07	0.14	0.416666667	0.126666667	5	2	4	10.66666667	3.666666667	0.126040545	-1.561754382		GO:0016020///membrane+++GO:0016021///integral component of membrane	GO:0046872///metal ion binding+++GO:0061630///ubiquitin protein ligase activity	GO:0016567///protein ubiquitination
100045792	100045792	'Ect2l'	mRNA	17.06	18.25	21	0.27	0.28	0.35	0.18	0.19	0.17	0.3	0.18	13	13.56	12.01	18.77	12.85666667	0.425428642	-0.575560353		GO:0005575///cellular_component	GO:0003674///molecular_function+++GO:0005085///guanyl-nucleotide exchange factor activity	GO:0008150///biological_process+++GO:0050790///regulation of catalytic activity
100048534	100048534	'Cfap43'	mRNA	3016	3010	2963	33.04	32.67	34.86	2.55	2.31	2.81	33.52333333	2.556666667	274	241	288	2996.333333	267.6666667	0	-3.497478942		GO:0005576///extracellular region+++GO:0005737///cytoplasm+++GO:0005856///cytoskeleton+++GO:0005929///cilium+++GO:0005930///axoneme+++GO:0031514///motile cilium+++GO:0042995///cell projection+++GO:0097729///9+2 motile cilium	GO:0003674///molecular_function	GO:0003351///epithelial cilium movement+++GO:0003356///regulation of cilium beat frequency+++GO:0007283///spermatogenesis+++GO:0007288///sperm axoneme assembly+++GO:0007420///brain development+++GO:0030154///cell differentiation+++GO:0030317///flagellated sperm motility+++GO:0044458///motile cilium assembly+++GO:0060271///cilium assembly+++GO:0090660///cerebrospinal fluid circulation
100048644	100048644	'Pet117'	mRNA	0	1.23	0	0	0.5	0	0	0	0	0.166666667	0	0	0	0	0.41	0	0.863090843	-0.97353728		GO:0005739///mitochondrion		GO:0033617///mitochondrial respiratory chain complex IV assembly
100048658	100048658	'Ddx43'	mRNA	3	3	1	0.13	0.08	0.05	0.06	0.12	0.12	0.086666667	0.1	2	3	3	2.333333333	2.666666667	0.918949756	0.200074997			GO:0000166///nucleotide binding+++GO:0003676///nucleic acid binding+++GO:0003723///RNA binding+++GO:0003724///RNA helicase activity+++GO:0004386///helicase activity+++GO:0005524///ATP binding+++GO:0016787///hydrolase activity
100061	100061	'Lrrc19'	mRNA	19	35	48	0.28	0.5	0.78	0.37	0.27	0.25	0.52	0.296666667	29	19	19	34	22.33333333	0.277645791	-0.634898514		GO:0005886///plasma membrane+++GO:0016020///membrane+++GO:0016021///integral component of membrane	GO:0038023///signaling receptor activity	GO:0001817///regulation of cytokine production+++GO:0002224///toll-like receptor signaling pathway+++GO:0032637///interleukin-8 production+++GO:0038008///TRAF-mediated signal transduction+++GO:0048874///host-mediated regulation of intestinal microbiota composition+++GO:0050727///regulation of inflammatory response+++GO:1901224///positive regulation of NIK/NF-kappaB signaling
100066	100066	'Cyp2j11'	mRNA	20	19	13	0.62	0.8	0.59	0.25	0	0.05	0.67	0.1	8	0	2	17.33333333	3.333333333	0.013259787	-2.396982626	00590///Arachidonic acid metabolism+++00591///Linoleic acid metabolism+++04726///Serotonergic synapse+++04750///Inflammatory mediator regulation of TRP channels+++04913///Ovarian steroidogenesis+++05417///Lipid and atherosclerosis	GO:0005737///cytoplasm+++GO:0043231///intracellular membrane-bounded organelle	GO:0004497///monooxygenase activity+++GO:0005506///iron ion binding+++GO:0008392///arachidonic acid epoxygenase activity+++GO:0008395///steroid hydroxylase activity+++GO:0008404///arachidonic acid 14,15-epoxygenase activity+++GO:0008405///arachidonic acid 11,12-epoxygenase activity+++GO:0016491///oxidoreductase activity+++GO:0016705///oxidoreductase activity, acting on paired donors, with incorpo…	GO:0006082///organic acid metabolic process+++GO:0006690///icosanoid metabolic process+++GO:0006805///xenobiotic metabolic process+++GO:0019373///epoxygenase P450 pathway+++GO:0042738///exogenous drug catabolic process+++GO:0043651///linoleic acid metabolic process
100072	100072	'Camta1'	mRNA	509	573	322	7.39	7.77	4.99	4.1	4.06	3.99	6.716666667	4.05	242	240	234	468	238.6666667	3.04E-08	-0.972317124		GO:0005634///nucleus+++GO:0005730///nucleolus+++GO:0005737///cytoplasm+++GO:0005829///cytosol	GO:0003677///DNA binding+++GO:0003690///double-stranded DNA binding+++GO:0003712///transcription coregulator activity+++GO:0043565///sequence-specific DNA binding	GO:0006357///regulation of transcription by RNA polymerase II+++GO:0035307///positive regulation of protein dephosphorylation+++GO:0045944///positive regulation of transcription by RNA polymerase II+++GO:0050885///neuromuscular process controlling balance+++GO:0070886///positive regulation of calcineurin-NFAT signaling cascade
100073351	100073351	'Yy2'	mRNA	69	66	52	1.33	1.25	1.06	1.34	1.23	1.62	1.213333333	1.396666667	80	72	94	62.33333333	82	0.242677518	0.38789509		GO:0005634///nucleus+++GO:0005667///transcription factor complex+++GO:0031519///PcG protein complex	GO:0000978///RNA polymerase II proximal promoter sequence-specific DNA binding+++GO:0000981///DNA-binding transcription factor activity, RNA polymerase II-specific+++GO:0000987///proximal promoter sequence-specific DNA binding+++GO:0001228///DNA-binding transcription activator activity, RNA polymerase II-specific+++GO:0003677///DNA binding+++GO:0043565///sequence-specific DNA binding+++GO:0046872…	GO:0006357///regulation of transcription by RNA polymerase II+++GO:0045944///positive regulation of transcription by RNA polymerase II
100087	100087	'Kti12'	mRNA	372	319	273	14.05	11.88	10.94	20.78	20.89	19.17	12.29	20.28	632	620	564	321.3333333	605.3333333	3.89E-12	0.905244039		GO:0033588///Elongator holoenzyme complex	GO:0000166///nucleotide binding+++GO:0003674///molecular_function+++GO:0005524///ATP binding	GO:0002098///tRNA wobble uridine modification+++GO:0006357///regulation of transcription by RNA polymerase II
100088	100088	'Rcc1'	mRNA	220	192	179	5.39	4.62	4.64	13.79	12.7	12.99	4.883333333	13.16	648	582	590	197	606.6666667	2.22E-34	1.611813861		GO:0000785///chromatin+++GO:0000794///condensed nuclear chromosome+++GO:0005634///nucleus+++GO:0005654///nucleoplasm+++GO:0005694///chromosome+++GO:0005737///cytoplasm+++GO:0031965///nuclear membrane+++GO:0032991///protein-containing complex	GO:0003677///DNA binding+++GO:0003682///chromatin binding+++GO:0005085///guanyl-nucleotide exchange factor activity+++GO:0031267///small GTPase binding+++GO:0031491///nucleosome binding+++GO:0031492///nucleosomal DNA binding+++GO:0042393///histone binding+++GO:0043199///sulfate binding+++GO:0046982///protein heterodimerization activity	GO:0000082///G1/S transition of mitotic cell cycle+++GO:0007049///cell cycle+++GO:0007052///mitotic spindle organization+++GO:0007059///chromosome segregation+++GO:0007088///regulation of mitotic nuclear division+++GO:0031291///Ran protein signal transduction+++GO:0050790///regulation of catalytic activity+++GO:0051225///spindle assembly+++GO:0051301///cell division+++GO:1901673///regulation of m…
100090	100090	'Zbtb48'	mRNA	275	283	263	6.59	6.84	6.78	4.78	4.34	4.57	6.736666667	4.563333333	226	202	208	273.6666667	212	0.022854995	-0.380209395		GO:0000781///chromosome, telomeric region+++GO:0005634///nucleus+++GO:0005694///chromosome	GO:0000976///transcription regulatory region sequence-specific DNA binding+++GO:0000981///DNA-binding transcription factor activity, RNA polymerase II-specific+++GO:0003677///DNA binding+++GO:0003691///double-stranded telomeric DNA binding+++GO:0042802///identical protein binding+++GO:0043565///sequence-specific DNA binding+++GO:0046872///metal ion binding	GO:0006357///regulation of transcription by RNA polymerase II+++GO:0010833///telomere maintenance via telomere lengthening+++GO:0045893///positive regulation of transcription, DNA-templated
100101806	100101806	'Srp54c'	mRNA	1048.51	1102.68	1112.9	21.89	22.4	24.4	24.22	25.47	21.37	22.89666667	23.68666667	1386.96	1447.65	1203.98	1088.03	1346.196667	0.003804035	0.294179216	03060///Protein export	GO:0005634///nucleus+++GO:0005737///cytoplasm+++GO:0005786///signal recognition particle, endoplasmic reticulum targeting+++GO:0005829///cytosol+++GO:0016607///nuclear speck+++GO:0048500///signal recognition particle	GO:0000166///nucleotide binding+++GO:0003723///RNA binding+++GO:0003924///GTPase activity+++GO:0005525///GTP binding+++GO:0008312///7S RNA binding+++GO:0019003///GDP binding+++GO:0030942///endoplasmic reticulum signal peptide binding	GO:0006614///SRP-dependent cotranslational protein targeting to membrane+++GO:0006616///SRP-dependent cotranslational protein targeting to membrane, translocation+++GO:0030851///granulocyte differentiation+++GO:0045047///protein targeting to ER
100101807	100101807	'Fam177a2'	mRNA	757.94	141.17	752.8	10.61	1.94	11.18	10.72	20.6	10.81	7.91	14.04333333	881.73	1654.6	860.77	550.6366667	1132.366667	0.26869974	1.015458982		GO:0005575///cellular_component	GO:0003674///molecular_function	GO:0008150///biological_process
100101919	100101919	'Dnah7c'	mRNA	84.76	57.08	77.3	0.36	0.24	0.35	0.02	0.01	0.02	0.316666667	0.016666667	4.37	3.39	4	73.04666667	3.92	8.68E-14	-4.32529758	05014///Amyotrophic lateral sclerosis+++05016///Huntington disease+++05022///Pathways of neurodegeneration - multiple diseases	GO:0005737///cytoplasm+++GO:0005829///cytosol+++GO:0005856///cytoskeleton+++GO:0005874///microtubule+++GO:0005929///cilium+++GO:0030286///dynein complex+++GO:0036156///inner dynein arm+++GO:0042995///cell projection	GO:0000166///nucleotide binding+++GO:0005509///calcium ion binding+++GO:0005524///ATP binding+++GO:0008569///ATP-dependent microtubule motor activity, minus-end-directed+++GO:0045505///dynein intermediate chain binding+++GO:0051959///dynein light intermediate chain binding	GO:0003341///cilium movement+++GO:0007018///microtubule-based movement+++GO:0036159///inner dynein arm assembly
100102	100102	'Pcsk9'	mRNA	437	457	468	6.77	6.96	7.69	0.59	0.94	0.83	7.14	0.786666667	44	68	60	454	57.33333333	1.76E-55	-2.996722564	04979///Cholesterol metabolism	GO:0005576///extracellular region+++GO:0005615///extracellular space+++GO:0005737///cytoplasm+++GO:0005764///lysosome+++GO:0005768///endosome+++GO:0005769///early endosome+++GO:0005770///late endosome+++GO:0005783///endoplasmic reticulum+++GO:0005788///endoplasmic reticulum lumen+++GO:0005791///rough endoplasmic reticulum+++GO:0005794///Golgi apparatus+++GO:0005886///plasma membrane+++GO:0009986/…	GO:0004252///serine-type endopeptidase activity+++GO:0008233///peptidase activity+++GO:0008236///serine-type peptidase activity+++GO:0016787///hydrolase activity+++GO:0019871///sodium channel inhibitor activity+++GO:0030169///low-density lipoprotein particle binding+++GO:0030547///receptor inhibitor activity+++GO:0034185///apolipoprotein binding+++GO:0034189///very-low-density lipoprotein particl…	GO:0001822///kidney development+++GO:0001889///liver development+++GO:0001920///negative regulation of receptor recycling+++GO:0002092///positive regulation of receptor internalization+++GO:0006508///proteolysis+++GO:0006629///lipid metabolic process+++GO:0006641///triglyceride metabolic process+++GO:0006644///phospholipid metabolic process+++GO:0006915///apoptotic process+++GO:0007041///lysosoma…
100113365	100113365	'Nlgn4l'	mRNA	36	21	7	0.39	0.22	0.08	0.01	0.12	0.05	0.23	0.06	1	10	5	21.33333333	5.333333333	0.027191821	-1.97926867		GO:0005886///plasma membrane+++GO:0005887///integral component of plasma membrane+++GO:0009986///cell surface+++GO:0016020///membrane+++GO:0016021///integral component of membrane+++GO:0030054///cell junction+++GO:0030425///dendrite+++GO:0045202///synapse+++GO:0045211///postsynaptic membrane+++GO:0060076///excitatory synapse+++GO:0098690///glycinergic synapse+++GO:0098793///presynapse+++GO:009906…	GO:0031404///chloride ion binding+++GO:0038023///signaling receptor activity+++GO:0042043///neurexin family protein binding+++GO:0042803///protein homodimerization activity+++GO:0097110///scaffold protein binding	GO:0002124///territorial aggressive behavior+++GO:0003360///brainstem development+++GO:0007158///neuron cell-cell adhesion+++GO:0007268///chemical synaptic transmission+++GO:0008049///male courtship behavior+++GO:0021549///cerebellum development+++GO:0035176///social behavior+++GO:0035265///organ growth+++GO:0048488///synaptic vesicle endocytosis+++GO:0050804///modulation of chemical synaptic tra…
100113398	100113398	'Adat3'	mRNA	102	140	123	4.31	5.84	5.52	4.01	4.45	3.65	5.223333333	4.036666667	109	118	96	121.6666667	107.6666667	0.530614183	-0.187772504			GO:0003824///catalytic activity+++GO:0046872///metal ion binding+++GO:0052717///tRNA-specific adenosine-34 deaminase activity	GO:0008033///tRNA processing
100121	100121	'Tdrd7'	mRNA	1451.72	1640	1147.77	20.14	22.51	16.56	10.81	12.05	11.46	19.73666667	11.44	919.29	980.01	933.74	1413.163333	944.3466667	2.17E-08	-0.586170168		GO:0005737///cytoplasm+++GO:0005759///mitochondrial matrix+++GO:0033391///chromatoid body+++GO:0035770///ribonucleoprotein granule+++GO:0043186///P granule+++GO:1990904///ribonucleoprotein complex	GO:0003723///RNA binding+++GO:0003729///mRNA binding+++GO:0005515///protein binding+++GO:0047485///protein N-terminus binding	GO:0002089///lens morphogenesis in camera-type eye+++GO:0007275///multicellular organism development+++GO:0007281///germ cell development+++GO:0007283///spermatogenesis+++GO:0010608///posttranscriptional regulation of gene expression+++GO:0030154///cell differentiation+++GO:0030719///P granule organization+++GO:0034587///piRNA metabolic process+++GO:0070306///lens fiber cell differentiation
100125586	100125586	'Vmn2r2'	mRNA	11	13.8	7.32	0.19	0.23	0.14	0.05	0.02	0.04	0.186666667	0.036666667	3	1.14	2.29	10.70666667	2.143333333	0.037938664	-2.375159065		GO:0005886///plasma membrane+++GO:0005887///integral component of plasma membrane+++GO:0016020///membrane+++GO:0016021///integral component of membrane	GO:0004930///G protein-coupled receptor activity+++GO:0004984///olfactory receptor activity	GO:0007165///signal transduction+++GO:0007186///G protein-coupled receptor signaling pathway+++GO:0050911///detection of chemical stimulus involved in sensory perception of smell
100126226	100126226	'Krt83'	mRNA	6	18	13	0.2	0.58	0.45	0.14	0.12	0.15	0.41	0.136666667	5	4	5	12.33333333	4.666666667	0.141800955	-1.414646122		GO:0045095///keratin filament	GO:0003674///molecular_function	GO:0007568///aging+++GO:0042633///hair cycle
100126774	100126774	'Esp18'	mRNA	1	3	2	0.05	0.14	0.1	0.04	0	0.09	0.096666667	0.043333333	1	0	2	2	1	0.705140992	-1.013641661		GO:0005615///extracellular space	GO:0005186///pheromone activity	GO:0008150///biological_process
100126778	100126778	'Esp8'	mRNA	2	1	0	0.15	0.07	0	0.25	0.65	0.26	0.073333333	0.386666667	4	10	4	1	6	0.112118022	2.598123416		GO:0005615///extracellular space	GO:0005186///pheromone activity	GO:0008150///biological_process
100126824	100126824	'Sco2'	mRNA	165.43	156.96	158.54	8.26	7.74	8.4	8.7	7.23	9.66	8.133333333	8.53	200.08	161.99	214.77	160.31	192.28	0.261583403	0.250212809	05230///Central carbon metabolism in cancer	GO:0005739///mitochondrion+++GO:0005743///mitochondrial inner membrane+++GO:0016020///membrane+++GO:0016021///integral component of membrane+++GO:0030016///myofibril+++GO:0031305///integral component of mitochondrial inner membrane	GO:0005507///copper ion binding+++GO:0015035///protein disulfide oxidoreductase activity+++GO:0016531///copper chaperone activity+++GO:0046872///metal ion binding	GO:0001654///eye development+++GO:0001701///in utero embryonic development+++GO:0003012///muscle system process+++GO:0006878///cellular copper ion homeostasis+++GO:0008535///respiratory chain complex IV assembly+++GO:0014823///response to activity+++GO:0022904///respiratory electron transport chain+++GO:0033617///mitochondrial respiratory chain complex IV assembly+++GO:0055070///copper ion homeos…
100129	100129	'Gpr153'	mRNA	229	234	240	3.25	3.28	3.63	2.67	2.69	2.44	3.386666667	2.6	216	214	192	234.3333333	207.3333333	0.338633465	-0.189853708		GO:0005575///cellular_component+++GO:0005886///plasma membrane+++GO:0016020///membrane+++GO:0016021///integral component of membrane	GO:0003674///molecular_function+++GO:0004930///G protein-coupled receptor activity	GO:0007165///signal transduction+++GO:0007186///G protein-coupled receptor signaling pathway+++GO:0008150///biological_process
100141474	100141474	'4933428G20Rik'	mRNA	89.1	72.39	74.6	1.08	0.73	0.98	0.85	0.86	1.04	0.93	0.916666667	104.5	70.26	97.65	78.69666667	90.80333333	0.589519909	0.191754272		GO:0005575///cellular_component	GO:0003674///molecular_function	GO:0008150///biological_process
100151772	100151772	'Srsx'	mRNA	0	1	0	0	0.04	0	0	0	0	0.013333333	0	0	0	0	0.333333333	0	0.863090843	-0.97353728		GO:0005575///cellular_component	GO:0003674///molecular_function	GO:0008150///biological_process
100155	100155	'Shoc1'	mRNA	57	66	68	0.47	0.53	0.59	0.06	0.04	0.11	0.53	0.07	9	6	15	63.66666667	10	1.01E-08	-2.685581697		GO:0000794///condensed nuclear chromosome+++GO:0005694///chromosome	GO:0003677///DNA binding+++GO:0003697///single-stranded DNA binding+++GO:0005515///protein binding+++GO:0016787///hydrolase activity+++GO:0016887///ATPase activity	GO:0000712///resolution of meiotic recombination intermediates+++GO:0007131///reciprocal meiotic recombination+++GO:0051321///meiotic cell cycle
100163	100163	'Pafah2'	mRNA	887	895	803	15.37	15.29	15.08	19.04	17.78	20.28	15.24666667	19.03333333	1260	1155	1299	861.6666667	1238	4.93E-09	0.512192013	00565///Ether lipid metabolism	GO:0005737///cytoplasm+++GO:0005783///endoplasmic reticulum+++GO:0005789///endoplasmic reticulum membrane+++GO:0016020///membrane	GO:0003847///1-alkyl-2-acetylglycerophosphocholine esterase activity+++GO:0016740///transferase activity+++GO:0016787///hydrolase activity+++GO:0047179///platelet-activating factor acetyltransferase activity	GO:0006629///lipid metabolic process+++GO:0016042///lipid catabolic process+++GO:0043066///negative regulation of apoptotic process
100169	100169	'Phactr4'	mRNA	1041.79	1099.65	861.07	12.35	12.79	10.79	7.48	6.7	7.7	11.97666667	7.293333333	741.96	655.55	742.9	1000.836667	713.47	1.10E-06	-0.497447844		GO:0005737///cytoplasm+++GO:0030027///lamellipodium+++GO:0042995///cell projection	GO:0003779///actin binding+++GO:0004864///protein phosphatase inhibitor activity+++GO:0008157///protein phosphatase 1 binding+++GO:0019888///protein phosphatase regulator activity+++GO:0072542///protein phosphatase activator activity	GO:0001755///neural crest cell migration+++GO:0001843///neural tube closure+++GO:0007266///Rho protein signal transduction+++GO:0007275///multicellular organism development+++GO:0007399///nervous system development+++GO:0030036///actin cytoskeleton organization+++GO:0043085///positive regulation of catalytic activity+++GO:0043086///negative regulation of catalytic activity+++GO:0048484///enteric …
100169864	100169864	'Gm44504'	mRNA	10.58	14.81	8.52	0.57	0.79	0.49	0	1.1	1.62	0.616666667	0.906666667	0	22.79	33.4	11.30333333	18.73	0.471828131	0.792268149		GO:0005634///nucleus+++GO:0005654///nucleoplasm+++GO:0005737///cytoplasm+++GO:0005829///cytosol+++GO:0016020///membrane+++GO:0071818///BAT3 complex	GO:0051087///chaperone binding	GO:0071816///tail-anchored membrane protein insertion into ER membrane
100169868	100169868	'Gm3173'	mRNA	16.04	14.39	10.76	0.47	0.41	0.35	0.24	0.39	0.54	0.41	0.39	10.03	15.66	21.32	13.73	15.67	0.831214691	0.200147364
100170401	100170401	'EU599041'	mRNA	2	1.01	0	0.08	0.03	0	0	0	0	0.036666667	0	0	0	0	1.003333333	0	0.614783931	-2.421998967		GO:0005575///cellular_component	GO:0046872///metal ion binding	GO:0006355///regulation of transcription, DNA-templated+++GO:0010033///response to organic substance+++GO:0032526///response to retinoic acid
100177	100177	'Zmym6'	mRNA	981	945	997	10.5	10	11.38	5.08	4.64	4.6	10.62666667	4.773333333	533	481	467	974.3333333	493.6666667	1.29E-21	-0.995219934			GO:0008270///zinc ion binding	GO:0007010///cytoskeleton organization+++GO:0022604///regulation of cell morphogenesis
100182	100182	'Akna'	mRNA	669	605	517	8.6	7.7	7.08	12.02	14.47	12.4	7.793333333	12.96333333	1167	1264	1104	597	1178.333333	9.41E-21	0.973242896		GO:0001650///fibrillar center+++GO:0005634///nucleus+++GO:0005654///nucleoplasm+++GO:0005737///cytoplasm+++GO:0005813///centrosome+++GO:0005814///centriole+++GO:0005829///cytosol+++GO:0005856///cytoskeleton+++GO:0005874///microtubule+++GO:0043231///intracellular membrane-bounded organelle	GO:0003677///DNA binding+++GO:0005515///protein binding	GO:0001837///epithelial to mesenchymal transition+++GO:0007399///nervous system development+++GO:0021849///neuroblast division in subventricular zone+++GO:0045944///positive regulation of transcription by RNA polymerase II+++GO:0050727///regulation of inflammatory response+++GO:0060232///delamination+++GO:0060234///neuroblast delamination
100188919	100188919	'Gm45915'	mRNA	69	55	61	1.84	1.44	1.72	1.55	1.64	1.72	1.666666667	1.636666667	67	69	72	61.66666667	69.33333333	0.697221503	0.156949649			GO:1990782///protein tyrosine kinase binding	GO:0042110///T cell activation+++GO:0061099///negative regulation of protein tyrosine kinase activity
100189605	100189605	'Mup19'	mRNA	0	2	0	0	0.15	0	0	0	0	0.05	0	0	0	0	0.666666667	0	0.750387006	-1.824848553		GO:0005575///cellular_component+++GO:0005576///extracellular region+++GO:0005615///extracellular space+++GO:0005634///nucleus+++GO:0005829///cytosol	GO:0003674///molecular_function+++GO:0005009///insulin-activated receptor activity+++GO:0005549///odorant binding+++GO:0005550///pheromone binding+++GO:0036094///small molecule binding	GO:0006112///energy reserve metabolic process+++GO:0007610///behavior+++GO:0008150///biological_process+++GO:0008286///insulin receptor signaling pathway+++GO:0009060///aerobic respiration+++GO:0010628///positive regulation of gene expression+++GO:0010888///negative regulation of lipid storage+++GO:0010907///positive regulation of glucose metabolic process+++GO:0031649///heat generation+++GO:0042…
100198	100198	'H6pd'	mRNA	455	447	187	4.97	4.81	2.15	7.37	7.23	6.88	3.976666667	7.16	777	732	697	363	735.3333333	0.008447766	1.024325498	00030///Pentose phosphate pathway+++01200///Carbon metabolism	GO:0005737///cytoplasm+++GO:0005739///mitochondrion+++GO:0005783///endoplasmic reticulum+++GO:0005788///endoplasmic reticulum lumen+++GO:0005829///cytosol+++GO:0009331///glycerol-3-phosphate dehydrogenase complex+++GO:0016529///sarcoplasmic reticulum+++GO:0043231///intracellular membrane-bounded organelle	GO:0003824///catalytic activity+++GO:0004345///glucose-6-phosphate dehydrogenase activity+++GO:0004367///glycerol-3-phosphate dehydrogenase [NAD+] activity+++GO:0004368///glycerol-3-phosphate dehydrogenase (quinone) activity+++GO:0016491///oxidoreductase activity+++GO:0016614///oxidoreductase activity, acting on CH-OH group of donors+++GO:0016616///oxidoreductase activity, acting on the CH-OH gro…	GO:0005975///carbohydrate metabolic process+++GO:0006006///glucose metabolic process+++GO:0006072///glycerol-3-phosphate metabolic process+++GO:0006094///gluconeogenesis+++GO:0006098///pentose-phosphate shunt+++GO:0006116///NADH oxidation+++GO:0006127///glycerophosphate shuttle+++GO:0006734///NADH metabolic process+++GO:0006739///NADP metabolic process+++GO:0008152///metabolic process+++GO:000905…
100201	100201	'Tmem64'	mRNA	716	851	587	8.19	9.58	7.13	7.24	7.06	8.21	8.3	7.503333333	728	694	800	718	740.6666667	0.820936375	0.039262656		GO:0005783///endoplasmic reticulum+++GO:0016020///membrane+++GO:0016021///integral component of membrane	GO:0005515///protein binding	GO:0043462///regulation of ATPase activity+++GO:0045600///positive regulation of fat cell differentiation+++GO:0045668///negative regulation of osteoblast differentiation+++GO:0045672///positive regulation of osteoclast differentiation+++GO:0045780///positive regulation of bone resorption+++GO:0051480///regulation of cytosolic calcium ion concentration+++GO:0090090///negative regulation of canoni…
100206	100206	'Adprhl2'	mRNA	1256	1264	1248	55.06	54.68	58.04	41.04	37.88	41.2	55.92666667	40.04	1075	968	1044	1256	1029	6.09E-04	-0.300549793		GO:0005634///nucleus+++GO:0005654///nucleoplasm+++GO:0005694///chromosome+++GO:0005737///cytoplasm+++GO:0005739///mitochondrion+++GO:0005759///mitochondrial matrix+++GO:0016604///nuclear body+++GO:0090734///site of DNA damage	GO:0000287///magnesium ion binding+++GO:0004553///hydrolase activity, hydrolyzing O-glycosyl compounds+++GO:0004649///poly(ADP-ribose) glycohydrolase activity+++GO:0016787///hydrolase activity+++GO:0046872///metal ion binding+++GO:0061463///O-acetyl-ADP-ribose deacetylase activity	GO:0006281///DNA repair+++GO:0006974///cellular response to DNA damage stimulus+++GO:0071451///cellular response to superoxide
100210	100210	'Gpn2'	mRNA	221	224	243	9.9	9.9	11.46	13.39	12	13.61	10.42	13	346	301	339	229.3333333	328.6666667	0.001706318	0.504226743			GO:0000166///nucleotide binding+++GO:0003924///GTPase activity+++GO:0005525///GTP binding+++GO:0016787///hydrolase activity
100213	100213	'Rusc2'	mRNA	1845	1812	1416	17.7	16.84	14.5	10.07	9.16	9.72	16.34666667	9.65	1210	1075.97	1124	1691	1136.656667	1.32E-10	-0.58118163		GO:0005737///cytoplasm+++GO:0005829///cytosol+++GO:0031410///cytoplasmic vesicle	GO:0031267///small GTPase binding	GO:0008150///biological_process
100216455	100216455	'Gm14124'	mRNA	4	0	0	0.07	0	0	0	0	0	0.023333333	0	0	0	0	1.333333333	0	0.535994789	-2.842745962		GO:0005634///nucleus	GO:0000978///RNA polymerase II proximal promoter sequence-specific DNA binding+++GO:0001228///DNA-binding transcription activator activity, RNA polymerase II-specific+++GO:0046872///metal ion binding	GO:0006355///regulation of transcription, DNA-templated+++GO:0006357///regulation of transcription by RNA polymerase II+++GO:0045944///positive regulation of transcription by RNA polymerase II
100216474	100216474	'Ttll2'	mRNA	9	7	9	0.25	0.25	0.3	0.06	0	0.06	0.266666667	0.04	2	0	2	8.333333333	1.333333333	0.048180103	-2.665874368		GO:0005929///cilium	GO:0000166///nucleotide binding+++GO:0005524///ATP binding+++GO:0015631///tubulin binding+++GO:0016874///ligase activity+++GO:0070740///tubulin-glutamic acid ligase activity	GO:0000226///microtubule cytoskeleton organization+++GO:0006464///cellular protein modification process+++GO:0018095///protein polyglutamylation
100226	100226	'Stx12'	mRNA	1726	1841	1721	41.73	43.83	44.14	49.8	43.66	45.95	43.23333333	46.47	2369	2028	2116	1762.666667	2171	1.99E-04	0.287734153	04145///Phagosome	GO:0000139///Golgi membrane+++GO:0000407///phagophore assembly site+++GO:0005654///nucleoplasm+++GO:0005768///endosome+++GO:0005794///Golgi apparatus+++GO:0008021///synaptic vesicle+++GO:0010008///endosome membrane+++GO:0012505///endomembrane system+++GO:0016020///membrane+++GO:0016021///integral component of membrane+++GO:0030285///integral component of synaptic vesicle membrane+++GO:0031083///B…	GO:0000149///SNARE binding+++GO:0005484///SNAP receptor activity+++GO:0005515///protein binding	GO:0000045///autophagosome assembly+++GO:0006886///intracellular protein transport+++GO:0006906///vesicle fusion+++GO:0015031///protein transport+++GO:0016189///synaptic vesicle to endosome fusion+++GO:0016192///vesicle-mediated transport+++GO:0033344///cholesterol efflux+++GO:0048278///vesicle docking+++GO:0050821///protein stabilization+++GO:0061025///membrane fusion
100233175	100233175	'Gon7'	mRNA	328.15	292.3	312.86	17.46	15.36	17.66	15.85	17.53	15.75	16.82666667	16.37666667	341.88	368.78	328.47	311.1033333	346.3766667	0.416704324	0.141789653		GO:0000408///EKC/KEOPS complex+++GO:0005634///nucleus+++GO:0005654///nucleoplasm+++GO:0005730///nucleolus+++GO:0005829///cytosol
100233207	100233207	'Gm17359'	mRNA	3	4	3	0.09	0.12	0.12	0.59	0.73	0.42	0.11	0.58	13	16	12	3.333333333	13.66666667	0.029128132	2.028095781
100233208	100233208	'Gm10778'	mRNA	216.03	153.2	173.56	2.45	1.71	2.09	1.48	1.1	1.19	2.083333333	1.256666667	150.76	109.56	117.5	180.93	125.94	0.020564904	-0.542292792	05168///Herpes simplex virus 1 infection	GO:0005575///cellular_component+++GO:0005634///nucleus	GO:0000978///RNA polymerase II proximal promoter sequence-specific DNA binding+++GO:0000981///DNA-binding transcription factor activity, RNA polymerase II-specific+++GO:0003674///molecular_function+++GO:0046872///metal ion binding	GO:0006355///regulation of transcription, DNA-templated+++GO:0006357///regulation of transcription by RNA polymerase II+++GO:0008150///biological_process
100270744	100270744	'Btbd18'	mRNA	8	19	13	0.13	0.29	0.22	0.25	0.17	0.22	0.213333333	0.213333333	18	12	15	13.33333333	15	0.863090843	0.15759541		GO:0005634///nucleus		GO:0007141///male meiosis I+++GO:0007283///spermatogenesis+++GO:0010529///negative regulation of transposition+++GO:0030154///cell differentiation+++GO:0032968///positive regulation of transcription elongation from RNA polymerase II promoter+++GO:1990511///piRNA biosynthetic process
100271704	100271704	'Gm17660'	mRNA	10	12	5	1.57	1.88	0.83	1.1	3.13	2.58	1.426666667	2.27	8	22	18	9	16	0.324978233	0.838925953
100271882	100271882	'Gm14139'	mRNA	0	0	3	0	0	0.11	0.06	0	0	0.036666667	0.02	2	0	0	1	0.666666667	0.863090843	-0.691052305		GO:0005634///nucleus	GO:0000978///RNA polymerase II proximal promoter sequence-specific DNA binding+++GO:0000981///DNA-binding transcription factor activity, RNA polymerase II-specific+++GO:0046872///metal ion binding	GO:0006355///regulation of transcription, DNA-templated+++GO:0006357///regulation of transcription by RNA polymerase II
100273	100273	'Osbpl9'	mRNA	2306.22	2378.76	2281.96	45.17	45.44	46.84	55.82	56.55	60.62	45.81666667	57.66333333	3327.86	3315.1	3461.96	2322.313333	3368.306667	4.14E-16	0.524966739		GO:0005768///endosome+++GO:0005794///Golgi apparatus+++GO:0005829///cytosol+++GO:0016020///membrane+++GO:0031902///late endosome membrane+++GO:0043231///intracellular membrane-bounded organelle	GO:0008289///lipid binding+++GO:0015248///sterol transporter activity+++GO:0032934///sterol binding	GO:0006869///lipid transport+++GO:0015918///sterol transport
100294583	100294583	'Alkal2'	mRNA	0	0	4.01	0	0	0.17	0.04	0.04	0	0.056666667	0.026666667	1.01	1	0	1.336666667	0.67	0.768105727	-1.081737999		GO:0005575///cellular_component+++GO:0005576///extracellular region	GO:0030298///receptor signaling protein tyrosine kinase activator activity+++GO:0030971///receptor tyrosine kinase binding	GO:0010976///positive regulation of neuron projection development+++GO:0061098///positive regulation of protein tyrosine kinase activity+++GO:0070374///positive regulation of ERK1 and ERK2 cascade+++GO:0070378///positive regulation of ERK5 cascade
100302688	100302688	'Gm17455'	mRNA	65	42	46	5.71	3.48	4.19	6.71	7.66	7.55	4.46	7.306666667	80	99	91	51	90	0.011844849	0.810790402		GO:0016020///membrane+++GO:0016021///integral component of membrane
100303732	100303732	'Zfp967'	mRNA	1.21	1.43	2.03	0.04	0.04	0.07	0.06	0	0	0.05	0.02	3.2	0	0	1.556666667	1.066666667	0.876979773	-0.468543913		GO:0005575///cellular_component	GO:0000978///RNA polymerase II proximal promoter sequence-specific DNA binding+++GO:0003700///DNA-binding transcription factor activity+++GO:0046872///metal ion binding	GO:0006355///regulation of transcription, DNA-templated+++GO:0006357///regulation of transcription by RNA polymerase II
100303744	100303744	'Sprr2a2'	mRNA	0.5	0	4.5	0.01	0	0.07	0.06	0.09	0.08	0.026666667	0.076666667	4.5	6.5	6	1.666666667	5.666666667	0.268697535	1.944043279		GO:0001533///cornified envelope+++GO:0005575///cellular_component+++GO:0005634///nucleus+++GO:0005737///cytoplasm	GO:0003674///molecular_function+++GO:0005200///structural constituent of cytoskeleton	GO:0007010///cytoskeleton organization+++GO:0008150///biological_process+++GO:0008360///regulation of cell shape+++GO:0008544///epidermis development+++GO:0030216///keratinocyte differentiation+++GO:0031424///keratinization+++GO:0032355///response to estradiol
100310809	100310809	'Gm10509'	mRNA	214.7	273.97	233.71	4	5.02	4.62	3.69	3.51	2.96	4.546666667	3.386666667	228.01	212.01	177.38	240.7933333	205.8	0.254498118	-0.234408453		GO:0005634///nucleus	GO:0000978///RNA polymerase II proximal promoter sequence-specific DNA binding+++GO:0000981///DNA-binding transcription factor activity, RNA polymerase II-specific	GO:0006357///regulation of transcription by RNA polymerase II
100310872	100310872	'Dynlt1a'	mRNA	565.2	533.31	543.94	6.11	5.67	6.24	3.73	3.79	4.24	6.006666667	3.92	396.88	394.43	437.32	547.4833333	409.5433333	5.60E-04	-0.431554977	05132///Salmonella infection	GO:0001917///photoreceptor inner segment+++GO:0005737///cytoplasm+++GO:0005739///mitochondrion+++GO:0005794///Golgi apparatus+++GO:0005819///spindle+++GO:0005856///cytoskeleton+++GO:0005868///cytoplasmic dynein complex+++GO:0005874///microtubule+++GO:0005881///cytoplasmic microtubule+++GO:0030027///lamellipodium+++GO:0030286///dynein complex+++GO:0030426///growth cone+++GO:0043025///neuronal cell…	GO:0005515///protein binding+++GO:0008022///protein C-terminus binding+++GO:0030742///GTP-dependent protein binding+++GO:0031681///G-protein beta-subunit binding+++GO:0042802///identical protein binding+++GO:0045505///dynein intermediate chain binding	GO:0000132///establishment of mitotic spindle orientation+++GO:0007018///microtubule-based movement+++GO:0007049///cell cycle+++GO:0007399///nervous system development+++GO:0008150///biological_process+++GO:0008277///regulation of G protein-coupled receptor signaling pathway+++GO:0010976///positive regulation of neuron projection development+++GO:0016358///dendrite development+++GO:0019060///intr…
100312485	100312485	'Vmn1r221'	mRNA	0	2	0	0	0.14	0	0	0	0	0.046666667	0	0	0	0	0.666666667	0	0.750387006	-1.824848553		GO:0005575///cellular_component+++GO:0005886///plasma membrane+++GO:0016020///membrane+++GO:0016021///integral component of membrane	GO:0003674///molecular_function+++GO:0004930///G protein-coupled receptor activity+++GO:0016503///pheromone receptor activity	GO:0007165///signal transduction+++GO:0007186///G protein-coupled receptor signaling pathway+++GO:0008150///biological_process+++GO:0019236///response to pheromone
100312956	100312956	'Pate3'	mRNA	0	1	0	0	0.04	0	0	0	0	0.013333333	0	0	0	0	0.333333333	0	0.863090843	-0.97353728	04080///Neuroactive ligand-receptor interaction	GO:0005576///extracellular region
100317	100317	'AU040320'	mRNA	1417.96	1569.11	1356	17.38	18.99	17.63	12.58	12.33	12.07	18	12.32666667	1178.29	1125	1086.84	1447.69	1130.043333	8.37E-06	-0.367917161		GO:0000139///Golgi membrane+++GO:0005730///nucleolus+++GO:0005794///Golgi apparatus+++GO:0005802///trans-Golgi network+++GO:0005886///plasma membrane+++GO:0016020///membrane+++GO:0016021///integral component of membrane+++GO:0031410///cytoplasmic vesicle	GO:0003674///molecular_function	GO:0001675///acrosome assembly+++GO:0001764///neuron migration+++GO:0007283///spermatogenesis+++GO:0010996///response to auditory stimulus+++GO:0019065///receptor-mediated endocytosis of virus by host cell+++GO:0030317///flagellated sperm motility
100328588	100328588	'Il4i1b'	mRNA	7.75	0	0	0.19	0	0	0.16	0	0	0.063333333	0.053333333	7.53	0	0	2.583333333	2.51	0.998591786	-0.016244142	00250///Alanine, aspartate and glutamate metabolism+++00270///Cysteine and methionine metabolism+++00280///Valine, leucine and isoleucine degradation+++00350///Tyrosine metabolism+++00360///Phenylalanine metabolism+++00380///Tryptophan metabolism+++00400///Phenylalanine, tyrosine and tryptophan biosynthesis	GO:0001669///acrosomal vesicle+++GO:0001772///immunological synapse+++GO:0005576///extracellular region+++GO:0005764///lysosome+++GO:0031410///cytoplasmic vesicle+++GO:0097225///sperm midpiece	GO:0001716///L-amino-acid oxidase activity+++GO:0016491///oxidoreductase activity+++GO:0046592///polyamine oxidase activity	GO:0002250///adaptive immune response+++GO:0002376///immune system process+++GO:0002819///regulation of adaptive immune response+++GO:0002841///negative regulation of T cell mediated immune response to tumor cell+++GO:0006559///L-phenylalanine catabolic process+++GO:0006569///tryptophan catabolic process+++GO:0006572///tyrosine catabolic process+++GO:0009063///cellular amino acid catabolic proces…
100336	100336	'Ppp1r8'	mRNA	467	439	372	12.97	12.01	10.98	11.97	11.38	11.36	11.98666667	11.57	498	459	455	426	470.6666667	0.359702571	0.134651163		GO:0005634///nucleus+++GO:0005654///nucleoplasm+++GO:0005681///spliceosomal complex+++GO:0016607///nuclear speck	GO:0003677///DNA binding+++GO:0003723///RNA binding+++GO:0003729///mRNA binding+++GO:0004864///protein phosphatase inhibitor activity+++GO:0004865///protein serine/threonine phosphatase inhibitor activity+++GO:0005515///protein binding+++GO:0019888///protein phosphatase regulator activity	GO:0006397///mRNA processing+++GO:0007275///multicellular organism development+++GO:0008283///cell proliferation+++GO:0008380///RNA splicing+++GO:0035308///negative regulation of protein dephosphorylation+++GO:0043086///negative regulation of catalytic activity+++GO:0050790///regulation of catalytic activity
100340	100340	'Smpdl3b'	mRNA	72	78	92	2.14	2.28	3.01	6.02	7.11	6.34	2.476666667	6.49	233	262	234	80.66666667	243	4.70E-14	1.57646401		GO:0005576///extracellular region+++GO:0005615///extracellular space+++GO:0005886///plasma membrane+++GO:0016020///membrane+++GO:0031225///anchored component of membrane	GO:0004767///sphingomyelin phosphodiesterase activity+++GO:0005515///protein binding+++GO:0008081///phosphoric diester hydrolase activity+++GO:0008270///zinc ion binding+++GO:0016787///hydrolase activity+++GO:0016798///hydrolase activity, acting on glycosyl bonds+++GO:0046872///metal ion binding	GO:0002376///immune system process+++GO:0006629///lipid metabolic process+++GO:0006685///sphingomyelin catabolic process+++GO:0006954///inflammatory response+++GO:0008152///metabolic process+++GO:0016042///lipid catabolic process+++GO:0034122///negative regulation of toll-like receptor signaling pathway+++GO:0045087///innate immune response+++GO:0045824///negative regulation of innate immune resp…
100342	100342	'Tent5b'	mRNA	462	476	172	11.34	11.51	4.48	6.49	10.56	8.49	9.11	8.513333333	304	483	385	370	390.6666667	0.881633091	0.092144042		GO:0005575///cellular_component	GO:0016740///transferase activity+++GO:0016779///nucleotidyltransferase activity+++GO:1990817///RNA adenylyltransferase activity	GO:0048255///mRNA stabilization
100383	100383	'Bsdc1'	mRNA	982	1032	934	20.35	21.03	20.56	19.55	17.2	18.96	20.64666667	18.57	1085	931	1020	982.6666667	1012	0.810321518	0.030655318		GO:0005575///cellular_component+++GO:0005737///cytoplasm	GO:0003674///molecular_function	GO:0008150///biological_process
100384868	100384868	'Gm37013'	mRNA	4.17	13.55	21.22	0.05	0.15	0.26	0	0	0	0.153333333	0	0	0	0	12.98	0	1.39E-04	-6.139787445		GO:0005737///cytoplasm+++GO:0005739///mitochondrion+++GO:0005741///mitochondrial outer membrane+++GO:0005783///endoplasmic reticulum+++GO:0005886///plasma membrane+++GO:0005887///integral component of plasma membrane+++GO:0015629///actin cytoskeleton+++GO:0016020///membrane+++GO:0016021///integral component of membrane+++GO:0030054///cell junction+++GO:0030424///axon+++GO:0030426///growth cone+++…	GO:0004930///G protein-coupled receptor activity+++GO:0004949///cannabinoid receptor activity+++GO:0005509///calcium ion binding+++GO:0005515///protein binding+++GO:0042802///identical protein binding+++GO:0046872///metal ion binding+++GO:0099635///voltage-gated calcium channel activity involved in positive regulation of presynaptic cytosolic calcium levels	GO:0002866///positive regulation of acute inflammatory response to antigenic stimulus+++GO:0007155///cell adhesion+++GO:0007156///homophilic cell adhesion via plasma membrane adhesion molecules+++GO:0007165///signal transduction+++GO:0007186///G protein-coupled receptor signaling pathway+++GO:0007188///adenylate cyclase-modulating G protein-coupled receptor signaling pathway+++GO:0007189///adenyl…
100415785	100415785	'Gm11559'	mRNA	1	0	0	0.06	0	0	0	0	0	0.02	0	0	0	0	0.333333333	0	0.863090843	-0.97353728		GO:0005575///cellular_component+++GO:0005882///intermediate filament+++GO:0045095///keratin filament	GO:0003674///molecular_function	GO:0008150///biological_process
100416706	100416706	'Zfp729b'	mRNA	346.59	387.84	362.23	3.84	4.22	4.25	3.38	2.77	2.62	4.103333333	2.923333333	351.3	281.37	263.86	365.5533333	298.8433333	0.061777445	-0.304948704	05168///Herpes simplex virus 1 infection	GO:0005634///nucleus	GO:0000977///RNA polymerase II regulatory region sequence-specific DNA binding+++GO:0000981///DNA-binding transcription factor activity, RNA polymerase II-specific+++GO:0001227///DNA-binding transcription repressor activity, RNA polymerase II-specific+++GO:0003700///DNA-binding transcription factor activity+++GO:0046872///metal ion binding	GO:0000122///negative regulation of transcription by RNA polymerase II+++GO:0006355///regulation of transcription, DNA-templated+++GO:0006357///regulation of transcription by RNA polymerase II+++GO:0045892///negative regulation of transcription, DNA-templated+++GO:0070895///negative regulation of transposon integration
100417514	100417514	'Adh6b'	mRNA	1	0	0	0.03	0	0	0.4	0.2	0.26	0.01	0.286666667	15	7	9	0.333333333	10.33333333	0.003138264	4.831286001		GO:0005829///cytosol	GO:0004022///alcohol dehydrogenase (NAD) activity+++GO:0004024///alcohol dehydrogenase activity, zinc-dependent+++GO:0004745///retinol dehydrogenase activity+++GO:0008270///zinc ion binding+++GO:0016491///oxidoreductase activity+++GO:0046872///metal ion binding	GO:0006069///ethanol oxidation+++GO:0042572///retinol metabolic process+++GO:0042573///retinoic acid metabolic process+++GO:0045471///response to ethanol
100434	100434	'Slc44a1'	mRNA	1499	1735	1218	21.06	23.86	17.95	18.61	14.6	18.15	20.95666667	17.12	1620	1249	1536	1484	1468.333333	0.872658433	-0.022791435	05231///Choline metabolism in cancer	GO:0005654///nucleoplasm+++GO:0005739///mitochondrion+++GO:0005741///mitochondrial outer membrane+++GO:0005829///cytosol+++GO:0005886///plasma membrane+++GO:0016020///membrane+++GO:0016021///integral component of membrane	GO:0015220///choline transmembrane transporter activity+++GO:0022857///transmembrane transporter activity	GO:0015871///choline transport+++GO:0055085///transmembrane transport
100463512	100463512	'Gm20594'	mRNA	4979	4865	4743	1828.47	1818.24	1857.29	1599.36	1197.23	1634.6	1834.666667	1477.063333	4874	3525	4771	4862.333333	4390	0.114027036	-0.16186673			GO:0048019///receptor antagonist activity	GO:1900118///negative regulation of execution phase of apoptosis+++GO:2000272///negative regulation of signaling receptor activity
100465	100465	'Mob3c'	mRNA	325	345	315	6.02	6.3	6.28	10.53	10.41	9.57	6.2	10.17	643	626	566	328.3333333	611.6666667	1.63E-13	0.886365312		GO:0005575///cellular_component+++GO:0005634///nucleus+++GO:0005737///cytoplasm	GO:0003674///molecular_function+++GO:0016301///kinase activity+++GO:0030295///protein kinase activator activity+++GO:0046872///metal ion binding	GO:0001934///positive regulation of protein phosphorylation+++GO:0007165///signal transduction+++GO:0008150///biological_process+++GO:0016310///phosphorylation
100470	100470	'Lao1'	mRNA	3	4	3	0.09	0.11	0.09	0.38	0.08	0.5	0.096666667	0.32	15	3	19	3.333333333	12.33333333	0.078724064	1.872099292	00250///Alanine, aspartate and glutamate metabolism+++00270///Cysteine and methionine metabolism+++00280///Valine, leucine and isoleucine degradation+++00350///Tyrosine metabolism+++00360///Phenylalanine metabolism+++00380///Tryptophan metabolism+++00400///Phenylalanine, tyrosine and tryptophan biosynthesis	GO:0005576///extracellular region	GO:0001716///L-amino-acid oxidase activity+++GO:0016491///oxidoreductase activity+++GO:0046592///polyamine oxidase activity	GO:0009063///cellular amino acid catabolic process
100494	100494	'Zfand2a'	mRNA	635	714	523	11.22	12.42	9.8	16.18	13.66	15.6	11.14666667	15.14666667	1053	868	983	624	968	2.09E-08	0.625257903		GO:0000502///proteasome complex+++GO:0005634///nucleus+++GO:0005737///cytoplasm+++GO:0005783///endoplasmic reticulum	GO:0005515///protein binding+++GO:0008270///zinc ion binding+++GO:0046872///metal ion binding	GO:0032436///positive regulation of proteasomal ubiquitin-dependent protein catabolic process+++GO:0043161///proteasome-mediated ubiquitin-dependent protein catabolic process+++GO:0045047///protein targeting to ER+++GO:0071243///cellular response to arsenic-containing substance
100502590	100502590	'Tex50'	mRNA	8	3	6	0.54	0.2	0.43	0	0	0	0.39	0	0	0	0	5.666666667	0	0.010638014	-4.962635958		GO:0005575///cellular_component+++GO:0016020///membrane+++GO:0016021///integral component of membrane	GO:0003674///molecular_function	GO:0008150///biological_process
100502592	100502592	'Gm4736'	mRNA	2	0	0	0.07	0	0	0	0	0	0.023333333	0	0	0	0	0.666666667	0	0.749855753	-1.843955659
100502680	100502680	'Gm10015'	mRNA	101.54	107.26	85.65	3.25	3.39	2.91	1.7	1.42	2.11	3.183333333	1.743333333	61.12	49.7	73.27	98.15	61.36333333	0.021358646	-0.687901034
100502698	100502698	'Rubcn'	mRNA	856.65	988.91	892.36	8.52	9.83	9.35	8.47	9.28	8.83	9.233333333	8.86	984.94	1016.54	983.79	912.64	995.09	0.3020252	0.11375851	04140///Autophagy - animal	GO:0005654///nucleoplasm+++GO:0005764///lysosome+++GO:0005768///endosome+++GO:0005769///early endosome+++GO:0005770///late endosome+++GO:0005829///cytosol+++GO:0043231///intracellular membrane-bounded organelle	GO:0005515///protein binding+++GO:1901981///phosphatidylinositol phosphate binding	GO:0002376///immune system process+++GO:0006897///endocytosis+++GO:0006914///autophagy+++GO:0010507///negative regulation of autophagy+++GO:0043553///negative regulation of phosphatidylinositol 3-kinase activity+++GO:0045806///negative regulation of endocytosis+++GO:1901097///negative regulation of autophagosome maturation
100502736	100502736	'Gm19345'	mRNA	26.12	40.98	36.56	1.67	2.6	2.49	0.89	0.73	0.68	2.253333333	0.766666667	15.99	12.69	11.81	34.55333333	13.49666667	0.008053057	-1.439444703
100502766	100502766	'Kifc1'	mRNA	4.79	6.95	2.37	0.12	0.17	0.06	0.92	0.84	0.68	0.116666667	0.813333333	43.61	39.11	31.52	4.703333333	38.08	1.00E-06	3.230624873		GO:0005634///nucleus+++GO:0005737///cytoplasm+++GO:0005768///endosome+++GO:0005769///early endosome+++GO:0005815///microtubule organizing center+++GO:0005819///spindle+++GO:0005856///cytoskeleton+++GO:0005871///kinesin complex+++GO:0005874///microtubule+++GO:0030139///endocytic vesicle+++GO:0031616///spindle pole centrosome+++GO:0072686///mitotic spindle	GO:0000166///nucleotide binding+++GO:0003774///motor activity+++GO:0003777///microtubule motor activity+++GO:0005515///protein binding+++GO:0005524///ATP binding+++GO:0008017///microtubule binding+++GO:0008569///ATP-dependent microtubule motor activity, minus-end-directed+++GO:0016887///ATPase activity+++GO:1990939///ATP-dependent microtubule motor activity	GO:0007018///microtubule-based movement+++GO:0007049///cell cycle+++GO:0007080///mitotic metaphase plate congression+++GO:0010826///negative regulation of centrosome duplication+++GO:0047496///vesicle transport along microtubule+++GO:0051301///cell division+++GO:0072382///minus-end-directed vesicle transport along microtubule+++GO:0090307///mitotic spindle assembly
100502803	100502803	'Gm11562'	mRNA	0	0	1	0	0	0.09	0.28	0.15	0	0.03	0.143333333	3.74	2	0	0.333333333	1.913333333	0.507005417	2.197804116		GO:0005575///cellular_component+++GO:0005882///intermediate filament+++GO:0045095///keratin filament	GO:0003674///molecular_function	GO:0008150///biological_process
100502825	100502825	'Rpl37rt'	mRNA	45.33	37.21	45.09	4.85	3.96	5.12	2.97	2.98	4.45	4.643333333	3.466666667	31.77	30.96	45.83	42.54333333	36.18666667	0.589342593	-0.274971517	03010///Ribosome+++05171///Coronavirus disease - COVID-19	GO:0005829///cytosol+++GO:0005840///ribosome+++GO:0022625///cytosolic large ribosomal subunit+++GO:0022626///cytosolic ribosome+++GO:0045202///synapse	GO:0003723///RNA binding+++GO:0003735///structural constituent of ribosome+++GO:0019838///growth factor binding+++GO:0019843///rRNA binding+++GO:0046872///metal ion binding+++GO:0097371///MDM2/MDM4 family protein binding+++GO:1990948///ubiquitin ligase inhibitor activity	GO:0006412///translation+++GO:1901798///positive regulation of signal transduction by p53 class mediator+++GO:1904667///negative regulation of ubiquitin protein ligase activity
100502841	100502841	'Epg5'	mRNA	1025.69	1097	902.02	9.69	9.6	8.28	8.26	6.2	7.12	9.19	7.193333333	915	705.58	801	1008.236667	807.1933333	0.002173912	-0.331603398		GO:0005737///cytoplasm+++GO:0005764///lysosome+++GO:0048471///perinuclear region of cytoplasm	GO:0003674///molecular_function	GO:0006862///nucleotide transport+++GO:0006914///autophagy+++GO:0008333///endosome to lysosome transport+++GO:0032456///endocytic recycling+++GO:0034162///toll-like receptor 9 signaling pathway+++GO:0097352///autophagosome maturation+++GO:1990786///cellular response to dsDNA
100502846	100502846	'Gm19410'	mRNA	4	4	2	0.03	0.03	0.02	0	0	0	0.026666667	0	0	0	0	3.333333333	0	0.076630767	-4.177994948		GO:0016020///membrane+++GO:0016021///integral component of membrane	GO:0005509///calcium ion binding	GO:0006897///endocytosis+++GO:0048251///elastic fiber assembly
100502861	100502861	'Ccdc13'	mRNA	1034	1023	1000	21.3	21.16	22.09	9.23	9.08	9.41	21.51666667	9.24	428	410	441	1019	426.3333333	1.29E-37	-1.26915391		GO:0005654///nucleoplasm+++GO:0005737///cytoplasm+++GO:0005813///centrosome+++GO:0005815///microtubule organizing center+++GO:0005829///cytosol+++GO:0005856///cytoskeleton+++GO:0034451///centriolar satellite+++GO:0042995///cell projection	GO:0003674///molecular_function	GO:0006974///cellular response to DNA damage stimulus+++GO:0030030///cell projection organization+++GO:0031122///cytoplasmic microtubule organization+++GO:1905515///non-motile cilium assembly
100502876	100502876	'Kcnmb3'	mRNA	69	63.99	71.64	0.44	0.4	0.49	0.28	0.24	0.24	0.443333333	0.253333333	49.7	42.89	41.98	68.21	44.85666667	0.069720328	-0.636343369	04022///cGMP-PKG signaling pathway+++04270///Vascular smooth muscle contraction+++04911///Insulin secretion	GO:0005887///integral component of plasma membrane+++GO:0008076///voltage-gated potassium channel complex+++GO:0016020///membrane+++GO:0016021///integral component of membrane	GO:0015269///calcium-activated potassium channel activity+++GO:0015459///potassium channel regulator activity	GO:0001508///action potential+++GO:0005513///detection of calcium ion+++GO:0006813///potassium ion transport+++GO:0019228///neuronal action potential+++GO:0071805///potassium ion transmembrane transport
100502926	100502926	'Gm19457'	mRNA	0	1	0	0	0.22	0	0	0	0	0.073333333	0	0	0	0	0.333333333	0	0.863090843	-0.97353728
100502940	100502940	'Colca2'	mRNA	277	275	277	13.89	14.39	15.37	6.26	6.84	6.26	14.55	6.453333333	144	151	136	276.3333333	143.6666667	3.28E-08	-0.955950468		GO:0005737///cytoplasm	GO:0003674///molecular_function	GO:0008150///biological_process
100502941	100502941	'Gm17353'	mRNA	0	0	1	0	0	0.03	0	0.03	0	0.01	0.01	0	1	0	0.333333333	0.333333333	0.998591786	-0.011756601
100502950	100502950	'Gm3336'	mRNA	3	0	1	0.16	0	0.06	0.19	0.09	0.1	0.073333333	0.126666667	4	2	2	1.333333333	2.666666667	0.672434561	0.982461587		GO:0005575///cellular_component+++GO:0016020///membrane+++GO:0016021///integral component of membrane	GO:0003674///molecular_function	GO:0008150///biological_process
100502955	100502955	'Gm19470'	mRNA	52	60	65	1.93	2.2	2.56	0.19	0.3	0.17	2.23	0.22	6	9	5	59	6.666666667	7.38E-10	-3.15998679
100502967	100502967	'Speer4c'	mRNA	64.32	90.25	71.86	1.5	2.07	1.77	0.75	0.54	0.81	1.78	0.7	36.88	26.01	38.67	75.47666667	33.85333333	8.95E-04	-1.181206585		GO:0005575///cellular_component	GO:0003674///molecular_function	GO:0008150///biological_process
100503014	100503014	'Gm19505'	mRNA	1.69	0.95	1.36	0.13	0.07	0.11	0.06	0.07	0.08	0.103333333	0.07	0.93	1	1.09	1.333333333	1.006666667	0.998591786	-0.018390223
100503041	100503041	'Pdzd7'	mRNA	516.61	594.55	558.96	6.68	7.76	7.8	1.22	1.17	0.73	7.413333333	1.04	117.33	101.17	67.14	556.7066667	95.21333333	4.61E-48	-2.563099556		GO:0001917///photoreceptor inner segment+++GO:0002141///stereocilia ankle link+++GO:0002142///stereocilia ankle link complex+++GO:0005634///nucleus+++GO:0005654///nucleoplasm+++GO:0005886///plasma membrane+++GO:0005929///cilium+++GO:0032391///photoreceptor connecting cilium+++GO:0032420///stereocilium+++GO:0032426///stereocilium tip+++GO:0042995///cell projection+++GO:1990696///USH2 complex	GO:0005515///protein binding+++GO:0042802///identical protein binding	GO:0007605///sensory perception of sound+++GO:0045184///establishment of protein localization+++GO:0050910///detection of mechanical stimulus involved in sensory perception of sound+++GO:0060088///auditory receptor cell stereocilium organization+++GO:0060117///auditory receptor cell development
100503043	100503043	'Armcx4'	mRNA	139.6	102	97.97	0.89	0.65	0.64	0.41	0.37	0.48	0.726666667	0.42	72	64.88	84.01	113.19	73.63	0.027375112	-0.628663759		GO:0005575///cellular_component+++GO:0016020///membrane+++GO:0016021///integral component of membrane	GO:0003674///molecular_function	GO:0008150///biological_process
100503085	100503085	'Klhl3'	mRNA	444.17	452.39	449.25	3.35	3.41	3.61	1.99	1.71	1.82	3.456666667	1.84	305.47	253.22	272.37	448.6033333	277.02	2.16E-07	-0.710223716		GO:0005737///cytoplasm+++GO:0005829///cytosol+++GO:0005856///cytoskeleton+++GO:0031463///Cul3-RING ubiquitin ligase complex	GO:0003779///actin binding+++GO:0003824///catalytic activity+++GO:0097602///cullin family protein binding	GO:0006511///ubiquitin-dependent protein catabolic process+++GO:0016567///protein ubiquitination+++GO:0050801///ion homeostasis+++GO:0070294///renal sodium ion absorption+++GO:0070936///protein K48-linked ubiquitination+++GO:0072156///distal tubule morphogenesis
100503125	100503125	'Gm10913'	mRNA	2.11	3.68	0	0.33	0.58	0	0.14	0	0.43	0.303333333	0.19	1	0	3	1.93	1.333333333	0.914197237	-0.302285599
100503185	100503185	'Btbd8'	mRNA	159	206	150	1.3	1.62	1.32	0.8	0.74	0.54	1.413333333	0.693333333	105	105	71	171.6666667	93.66666667	2.75E-04	-0.88196766		GO:0005634///nucleus+++GO:0005654///nucleoplasm+++GO:0008021///synaptic vesicle+++GO:0030054///cell junction+++GO:0030122///AP-2 adaptor complex+++GO:0030136///clathrin-coated vesicle+++GO:0030424///axon+++GO:0031410///cytoplasmic vesicle+++GO:0042995///cell projection+++GO:0044297///cell body+++GO:0044306///neuron projection terminus+++GO:0045202///synapse+++GO:0098793///presynapse	GO:0005515///protein binding	GO:0006897///endocytosis+++GO:0016182///synaptic vesicle budding from endosome+++GO:0031175///neuron projection development+++GO:0036466///synaptic vesicle recycling via endosome+++GO:0048488///synaptic vesicle endocytosis+++GO:0150007///clathrin-dependent synaptic vesicle endocytosis
100503311	100503311	'Pifo'	mRNA	1190	1201	1281	85.9	85.83	98.14	9.45	8.15	10.96	89.95666667	9.52	150	126	168	1224	148	3.67E-128	-3.062912702		GO:0005634///nucleus+++GO:0005737///cytoplasm+++GO:0005794///Golgi apparatus+++GO:0005795///Golgi stack+++GO:0005802///trans-Golgi network+++GO:0031410///cytoplasmic vesicle+++GO:0036064///ciliary basal body	GO:0005515///protein binding+++GO:0008092///cytoskeletal protein binding+++GO:0019894///kinesin binding+++GO:0019901///protein kinase binding+++GO:0031267///small GTPase binding+++GO:0043015///gamma-tubulin binding+++GO:0048487///beta-tubulin binding	GO:0030030///cell projection organization+++GO:0031344///regulation of cell projection organization+++GO:0033674///positive regulation of kinase activity+++GO:0044782///cilium organization+++GO:0060971///embryonic heart tube left/right pattern formation
100503353	100503353	'Gm14440'	mRNA	247.97	264.6	251.9	4	4.19	4.31	3.19	3.02	2.94	4.166666667	3.05	228.05	210.61	203.42	254.8233333	214.0266667	0.145112201	-0.261943961		GO:0005575///cellular_component	GO:0003674///molecular_function	GO:0006355///regulation of transcription, DNA-templated+++GO:0008150///biological_process
100503355	100503355	'Zfp648'	mRNA	62	89	53	1.12	1.58	1.01	0.42	0.37	0.49	1.236666667	0.426666667	27	23	30	68	26.66666667	4.21E-04	-1.355017481			GO:0000978///RNA polymerase II proximal promoter sequence-specific DNA binding+++GO:0000981///DNA-binding transcription factor activity, RNA polymerase II-specific	GO:0006357///regulation of transcription by RNA polymerase II
100503361	100503361	'Tmem95'	mRNA	8	3	4	0.44	0.32	0.25	0.39	0.89	0.61	0.336666667	0.63	7	17	12	5	12	0.201010119	1.260912011		GO:0002080///acrosomal membrane+++GO:0016020///membrane+++GO:0016021///integral component of membrane+++GO:0031410///cytoplasmic vesicle+++GO:0097524///sperm plasma membrane	GO:0003674///molecular_function	GO:0007338///single fertilization+++GO:0007342///fusion of sperm to egg plasma membrane involved in single fertilization
100503368	100503368	'Gm20599'	mRNA	0	1	0	0	0.06	0	0	0	0	0.02	0	0	0	0	0.333333333	0	0.863090843	-0.97353728
100503386	100503386	'Tpbgl'	mRNA	347	309	91	6.27	5.5	1.74	0.82	0.95	0.5	4.503333333	0.756666667	52	59	31	249	47.33333333	1.52E-04	-2.382433273		GO:0005886///plasma membrane+++GO:0016020///membrane+++GO:0016021///integral component of membrane		GO:0090090///negative regulation of canonical Wnt signaling pathway
100503388	100503388	'Gm19668'	mRNA	0	3	0	0	0.25	0	0	0	0	0.083333333	0	0	0	0	1	0	0.659075281	-2.407827175		GO:0005882///intermediate filament+++GO:0045095///keratin filament
100503545	100503545	'Nuggc'	mRNA	1	1	1	0.03	0.02	0.02	0.25	0.23	0.29	0.023333333	0.256666667	13	12	15	1	13.33333333	0.002369664	3.725634182		GO:0005634///nucleus+++GO:0016607///nuclear speck	GO:0000166///nucleotide binding+++GO:0003924///GTPase activity+++GO:0005525///GTP binding+++GO:0016787///hydrolase activity	GO:0006974///cellular response to DNA damage stimulus+++GO:0016446///somatic hypermutation of immunoglobulin genes+++GO:0033262///regulation of nuclear cell cycle DNA replication+++GO:0043066///negative regulation of apoptotic process+++GO:0071222///cellular response to lipopolysaccharide
100503549	100503549	'Gm10354'	mRNA	0	3.06	2.97	0	0.18	0.19	0.05	0.11	0.1	0.123333333	0.086666667	1.04	2.09	1.78	2.01	1.636666667	0.897410732	-0.330619823		GO:0005575///cellular_component	GO:0003674///molecular_function	GO:0008150///biological_process
100503572	100503572	'Bbip1'	mRNA	973.08	915.85	972.48	23.82	21.95	25.3	17.57	17.94	17.11	23.69	17.54	831.31	818.79	796.04	953.8033333	815.38	0.019398864	-0.239600884		GO:0005737///cytoplasm+++GO:0034464///BBSome	GO:0003674///molecular_function	GO:0042755///eating behavior+++GO:0060271///cilium assembly+++GO:0097500///receptor localization to non-motile cilium
100503583	100503583	'Fsbp'	mRNA	37	27	27	0.43	0.31	0.34	0.37	0.21	0.32	0.36	0.3	36	19.9	30.01	30.33333333	28.63666667	0.863090843	-0.112574423		GO:0005634///nucleus+++GO:0005654///nucleoplasm	GO:0042802///identical protein binding	GO:0008150///biological_process
100503584	100503584	'Zfp534'	mRNA	7.99	9.25	3.99	0.19	0.22	0.11	0.5	0.22	0.24	0.173333333	0.32	24.43	10.75	11.7	7.076666667	15.62666667	0.163558573	1.238164205	05168///Herpes simplex virus 1 infection	GO:0005634///nucleus	GO:0000978///RNA polymerase II proximal promoter sequence-specific DNA binding+++GO:0000981///DNA-binding transcription factor activity, RNA polymerase II-specific+++GO:0046872///metal ion binding	GO:0006355///regulation of transcription, DNA-templated+++GO:0006357///regulation of transcription by RNA polymerase II
100503605	100503605	'Hbb-bs'	mRNA	1741.64	1699.08	1692.54	202.35	196.33	208.73	353.81	377.31	360.2	202.47	363.7733333	3477.04	3605.57	3412.96	1711.086667	3498.523333	3.65E-51	1.020200223	05143///African trypanosomiasis+++05144///Malaria	GO:0005615///extracellular space+++GO:0005833///hemoglobin complex+++GO:0031838///haptoglobin-hemoglobin complex+++GO:0043209///myelin sheath	GO:0004601///peroxidase activity+++GO:0005344///oxygen carrier activity+++GO:0019825///oxygen binding+++GO:0020037///heme binding+++GO:0030492///hemoglobin binding+++GO:0031720///haptoglobin binding+++GO:0031721///hemoglobin alpha binding+++GO:0031722///hemoglobin beta binding+++GO:0043177///organic acid binding+++GO:0044877///protein-containing complex binding+++GO:0046872///metal ion binding	GO:0006749///glutathione metabolic process+++GO:0010999///regulation of eIF2 alpha phosphorylation by heme+++GO:0015671///oxygen transport+++GO:0030097///hemopoiesis+++GO:0042744///hydrogen peroxide catabolic process+++GO:0048821///erythrocyte development+++GO:0098869///cellular oxidant detoxification
100503609	100503609	'Lnp1'	mRNA	2	0	0	0.17	0	0	0.23	0	0	0.056666667	0.076666667	3	0	0	0.666666667	1	0.888765957	0.566961205
100503659	100503659	'Cbarp'	mRNA	426.01	510.26	122.29	7.47	8.76	2.29	2.58	2.49	2.49	6.173333333	2.52	165.09	158.5	159	352.8533333	160.8633333	0.069521358	-1.119808641		GO:0005886///plasma membrane+++GO:0016020///membrane+++GO:0016021///integral component of membrane+++GO:0030054///cell junction+++GO:0030141///secretory granule+++GO:0030426///growth cone+++GO:0030672///synaptic vesicle membrane+++GO:0031410///cytoplasmic vesicle+++GO:0042995///cell projection+++GO:0045202///synapse	GO:0044325///ion channel binding	GO:0045955///negative regulation of calcium ion-dependent exocytosis+++GO:1901386///negative regulation of voltage-gated calcium channel activity+++GO:1903170///negative regulation of calcium ion transmembrane transport
100503670	100503670	'Rpl5'	mRNA	3832.57	3841.94	3847.54	176.08	174.97	186.77	241.18	237.13	247.96	179.2733333	242.09	5807.9	5516.94	5768.91	3840.683333	5697.916667	5.90E-21	0.556123851	03010///Ribosome+++05171///Coronavirus disease - COVID-19	GO:0005634///nucleus+++GO:0005654///nucleoplasm+++GO:0005730///nucleolus+++GO:0005737///cytoplasm+++GO:0005783///endoplasmic reticulum+++GO:0005829///cytosol+++GO:0005840///ribosome+++GO:0014069///postsynaptic density+++GO:0017101///aminoacyl-tRNA synthetase multienzyme complex+++GO:0022625///cytosolic large ribosomal subunit+++GO:0022626///cytosolic ribosome+++GO:0032991///protein-containing com…	GO:0003723///RNA binding+++GO:0003729///mRNA binding+++GO:0003730///mRNA 3'-UTR binding+++GO:0003735///structural constituent of ribosome+++GO:0005515///protein binding+++GO:0008097///5S rRNA binding+++GO:0019843///rRNA binding+++GO:0031625///ubiquitin protein ligase binding+++GO:0048027///mRNA 5'-UTR binding+++GO:1990948///ubiquitin ligase inhibitor activity	GO:0000027///ribosomal large subunit assembly+++GO:0006364///rRNA processing+++GO:0006412///translation+++GO:0010628///positive regulation of gene expression+++GO:0010922///positive regulation of phosphatase activity+++GO:0042273///ribosomal large subunit biogenesis+++GO:0045727///positive regulation of translation+++GO:0050821///protein stabilization+++GO:0071241///cellular response to inorganic…
100503710	100503710	'Gm5741'	mRNA	6	4	5	2.3	1.56	2.04	1.03	0.35	0.71	1.966666667	0.696666667	3	1	2	5	2	0.381530071	-1.341571063	04010///MAPK signaling pathway+++04014///Ras signaling pathway+++04062///Chemokine signaling pathway+++04151///PI3K-Akt signaling pathway+++04371///Apelin signaling pathway+++04713///Circadian entrainment+++04723///Retrograde endocannabinoid signaling+++04724///Glutamatergic synapse+++04725///Cholinergic synapse+++04726///Serotonergic synapse+++04727///GABAergic synapse+++04728///Dopaminergic syn…	GO:0005834///heterotrimeric G-protein complex+++GO:0005886///plasma membrane+++GO:0016020///membrane+++GO:0031680///G-protein beta/gamma-subunit complex	GO:0031681///G-protein beta-subunit binding	GO:0007165///signal transduction+++GO:0007186///G protein-coupled receptor signaling pathway
100503884	100503884	'Ccdc149'	mRNA	176	169	205	2.87	2.7	3.54	1.21	1.2	1.39	3.036666667	1.266666667	86	82	94	183.3333333	87.33333333	1.35E-06	-1.086456918		GO:0005575///cellular_component	GO:0003674///molecular_function	GO:0008150///biological_process
100503890	100503890	'Pet100'	mRNA	325.98	314	334.93	16.8	15.98	18.32	16.57	18.28	18.21	17.03333333	17.68666667	368.99	397	392	324.97	385.9966667	0.122074269	0.23729151		GO:0005739///mitochondrion+++GO:0005743///mitochondrial inner membrane+++GO:0016020///membrane+++GO:0016021///integral component of membrane+++GO:0031305///integral component of mitochondrial inner membrane	GO:0051082///unfolded protein binding	GO:0033617///mitochondrial respiratory chain complex IV assembly
100503915	100503915	'Smpd5'	mRNA	34.46	36.03	37.59	1	1.08	1.17	1.14	1.58	1.55	1.083333333	1.423333333	43.46	58.19	58.81	36.02666667	53.48666667	0.174354906	0.560934497		GO:0005576///extracellular region+++GO:0005737///cytoplasm+++GO:0005739///mitochondrion+++GO:0005743///mitochondrial inner membrane+++GO:0005783///endoplasmic reticulum+++GO:0005789///endoplasmic reticulum membrane+++GO:0016020///membrane+++GO:0016021///integral component of membrane+++GO:0031966///mitochondrial membrane	GO:0004620///phospholipase activity+++GO:0004767///sphingomyelin phosphodiesterase activity+++GO:0008081///phosphoric diester hydrolase activity+++GO:0016787///hydrolase activity+++GO:0046872///metal ion binding	GO:0006629///lipid metabolic process+++GO:0006665///sphingolipid metabolic process+++GO:0006672///ceramide metabolic process+++GO:0006684///sphingomyelin metabolic process+++GO:0006685///sphingomyelin catabolic process+++GO:0046513///ceramide biosynthetic process
100503923	100503923	'LOC100503923'	mRNA	2.17	4.69	1.47	0.13	0.28	0.09	0.26	0.35	0.78	0.166666667	0.463333333	5.03	6.61	14.52	2.776666667	8.72	0.142998195	1.842949636
100503924	100503924	'Fcor'	mRNA	12	5	27	2.71	1.14	6.48	2.4	3.92	3.54	3.443333333	3.286666667	12	19	17	14.66666667	16	0.926224138	0.088557211		GO:0005634///nucleus+++GO:0005737///cytoplasm+++GO:0005739///mitochondrion+++GO:0005829///cytosol	GO:0003682///chromatin binding+++GO:0005515///protein binding+++GO:0016407///acetyltransferase activity+++GO:0016740///transferase activity	GO:0001659///temperature homeostasis+++GO:0001678///cellular glucose homeostasis+++GO:0006473///protein acetylation+++GO:0009267///cellular response to starvation+++GO:0045444///fat cell differentiation+++GO:0045892///negative regulation of transcription, DNA-templated+++GO:0070417///cellular response to cold+++GO:0097009///energy homeostasis
100503949	100503949	'Zfp965'	mRNA	409.74	452.97	420.17	3.98	4.04	4.48	3.68	3.13	3.73	4.166666667	3.513333333	440.5	373.04	412.24	427.6266667	408.5933333	0.645680092	-0.077232497		GO:0005575///cellular_component+++GO:0005654///nucleoplasm	GO:0000978///RNA polymerase II proximal promoter sequence-specific DNA binding+++GO:0001227///DNA-binding transcription repressor activity, RNA polymerase II-specific+++GO:0046872///metal ion binding+++GO:1990837///sequence-specific double-stranded DNA binding	GO:0000122///negative regulation of transcription by RNA polymerase II+++GO:0006355///regulation of transcription, DNA-templated+++GO:0006357///regulation of transcription by RNA polymerase II
100503964	100503964	'Gm17266'	mRNA	0	0	1	0	0	0.01	0	0	0	0.003333333	0	0	0	0	0.333333333	0	0.863090843	-0.97353728
100503991	100503991	'Acp4'	mRNA	2.04	1	0	0.08	0.04	0	0.03	0.03	0.03	0.04	0.03	1.04	1.03	1.04	1.013333333	1.036666667	0.998591786	0.0146739		GO:0005764///lysosome+++GO:0016020///membrane+++GO:0016021///integral component of membrane+++GO:0045211///postsynaptic membrane	GO:0003993///acid phosphatase activity+++GO:0004725///protein tyrosine phosphatase activity+++GO:0016787///hydrolase activity+++GO:0016791///phosphatase activity+++GO:0030971///receptor tyrosine kinase binding	GO:0007040///lysosome organization+++GO:0010955///negative regulation of protein processing+++GO:0010977///negative regulation of neuron projection development+++GO:0016311///dephosphorylation+++GO:0042476///odontogenesis+++GO:0048168///regulation of neuronal synaptic plasticity+++GO:0120154///negative regulation of ERBB4 signaling pathway+++GO:1990264///peptidyl-tyrosine dephosphorylation involv…
100504014	100504014	'Gm15056'	mRNA	0	1	3	0	0.43	0.63	0	2.39	0.78	0.353333333	1.056666667	0	7	2	1.333333333	3	0.639239121	1.143133676
100504089	100504089	'Gm20056'	mRNA	19.26	13.23	18.35	0.68	0.46	0.69	3.56	4.28	3.81	0.61	3.883333333	115.04	135.19	119.15	16.94666667	123.1266667	2.85E-17	2.871545715
100504112	100504112	'Ccer2'	mRNA	3584.68	3670.67	3321.15	214.71	217.89	211.36	47.35	46.77	43.43	214.6533333	45.85	912.16	882.35	808.88	3525.5	867.7966667	4.54E-186	-2.033772183		GO:0005575///cellular_component	GO:0003674///molecular_function	GO:0008150///biological_process
100504116	100504116	'Brd3os'	mRNA	1151	1174	1055	38.55	38.61	37.34	12.13	10.95	10.54	38.16666667	11.20666667	416	366	351	1126.666667	377.6666667	9.86E-57	-1.588167986		GO:0005575///cellular_component	GO:0003674///molecular_function	GO:0008150///biological_process
100504180	100504180	'LOC100504180'	mRNA	0	1	0	0	0.02	0	0	0	0	0.006666667	0	0	0	0	0.333333333	0	0.863090843	-0.97353728
100504195	100504195	'Micalcl'	mRNA	37	42	49	0.84	0.96	1.21	0.24	0.12	0.19	1.003333333	0.183333333	12	6	9	42.66666667	9	2.24E-05	-2.265838988		GO:0005737///cytoplasm+++GO:0005815///microtubule organizing center+++GO:0031941///filamentous actin	GO:0051019///mitogen-activated protein kinase binding	GO:0007275///multicellular organism development+++GO:0007283///spermatogenesis+++GO:0030036///actin cytoskeleton organization+++GO:0030154///cell differentiation
100504221	100504221	'Efcab8'	mRNA	45.83	28.38	34.39	0.39	0.18	0.3	0.15	0.15	0.18	0.29	0.16	26.88	24.26	30.33	36.2	27.15666667	0.413685822	-0.431884387		GO:0005575///cellular_component	GO:0005509///calcium ion binding	GO:0008150///biological_process
100504234	100504234	'Ccdc170'	mRNA	20.95	15.94	23.57	0.22	0.17	0.25	0.23	0.21	0.25	0.213333333	0.23	27.27	24.51	28.99	20.15333333	26.92333333	0.492918508	0.426887097		GO:0005794///Golgi apparatus+++GO:0036064///ciliary basal body	GO:0008017///microtubule binding	GO:0000226///microtubule cytoskeleton organization
100504239	100504239	'Gm10591'	mRNA	43.39	50.23	42.36	3.33	3.81	3.44	0.85	1.19	1.25	3.526666667	1.096666667	12.63	17.34	18.02	45.32666667	15.99666667	0.001088555	-1.529699539	04060///Cytokine-cytokine receptor interaction+++04061///Viral protein interaction with cytokine and cytokine receptor+++04062///Chemokine signaling pathway+++04064///NF-kappa B signaling pathway	GO:0005575///cellular_component+++GO:0005615///extracellular space+++GO:0009897///external side of plasma membrane	GO:0003674///molecular_function+++GO:0008009///chemokine activity+++GO:0031732///CCR7 chemokine receptor binding+++GO:0042379///chemokine receptor binding+++GO:0048020///CCR chemokine receptor binding	GO:0002548///monocyte chemotaxis+++GO:0006954///inflammatory response+++GO:0007186///G protein-coupled receptor signaling pathway+++GO:0008150///biological_process+++GO:0030593///neutrophil chemotaxis+++GO:0030595///leukocyte chemotaxis+++GO:0043547///positive regulation of GTPase activity+++GO:0045638///negative regulation of myeloid cell differentiation+++GO:0048245///eosinophil chemotaxis+++GO…
100504263	100504263	'2210418O10Rik'	mRNA	135.98	183.11	131.94	1.91	2.54	1.94	2.43	1.74	0	2.13	1.39	198.43	139.45	0	150.3433333	112.6266667	0.863090843	-0.429494633		GO:0005575///cellular_component+++GO:0005634///nucleus	GO:0000977///RNA polymerase II regulatory region sequence-specific DNA binding+++GO:0000981///DNA-binding transcription factor activity, RNA polymerase II-specific+++GO:0003674///molecular_function+++GO:0046872///metal ion binding	GO:0006355///regulation of transcription, DNA-templated+++GO:0006357///regulation of transcription by RNA polymerase II+++GO:0008150///biological_process
100504285	100504285	'Abhd12b'	mRNA	57.02	42.18	33.99	1.03	0.75	0.65	0.34	0.44	0.53	0.81	0.436666667	22	27.22	33	44.39666667	27.40666667	0.141809261	-0.690140353		GO:0005789///endoplasmic reticulum membrane+++GO:0016020///membrane	GO:0004622///lysophospholipase activity+++GO:0008474///palmitoyl-(protein) hydrolase activity+++GO:0047372///acylglycerol lipase activity	GO:0006660///phosphatidylserine catabolic process+++GO:0052651///monoacylglycerol catabolic process+++GO:0098734///macromolecule depalmitoylation
100504309	100504309	'Smim27'	mRNA	133	134	195	49.51	50.78	77.41	30.61	28.58	35.09	59.23333333	31.42666667	92	83	101	154	92	0.003734089	-0.765225873		GO:0016020///membrane+++GO:0016021///integral component of membrane
100504346	100504346	'Gm13304'	mRNA	43.39	50.23	42.36	3.33	3.81	3.44	0.85	1.19	1.25	3.526666667	1.096666667	12.63	17.34	18.02	45.32666667	15.99666667	0.001088555	-1.529699539	04060///Cytokine-cytokine receptor interaction+++04061///Viral protein interaction with cytokine and cytokine receptor+++04062///Chemokine signaling pathway+++04064///NF-kappa B signaling pathway	GO:0005575///cellular_component+++GO:0005615///extracellular space+++GO:0009897///external side of plasma membrane	GO:0003674///molecular_function+++GO:0008009///chemokine activity+++GO:0031732///CCR7 chemokine receptor binding+++GO:0042379///chemokine receptor binding+++GO:0048020///CCR chemokine receptor binding	GO:0002548///monocyte chemotaxis+++GO:0006954///inflammatory response+++GO:0007186///G protein-coupled receptor signaling pathway+++GO:0008150///biological_process+++GO:0030593///neutrophil chemotaxis+++GO:0030595///leukocyte chemotaxis+++GO:0043547///positive regulation of GTPase activity+++GO:0045638///negative regulation of myeloid cell differentiation+++GO:0048245///eosinophil chemotaxis+++GO…
100504446	100504446	'Prr22'	mRNA	14	19	21	0.62	0.83	0.99	0.5	0.32	0.32	0.813333333	0.38	13	8	8	18	9.666666667	0.218240375	-0.917761606		GO:0005575///cellular_component	GO:0003674///molecular_function	GO:0008150///biological_process
100504491	100504491	'Dcdc2b'	mRNA	543.89	611.97	601.09	18.44	21.06	22.4	1.92	2.3	2.33	20.63333333	2.183333333	64	70.2	75.38	585.65	69.86	1.16E-76	-3.082617225		GO:0005815///microtubule organizing center+++GO:0005874///microtubule	GO:0003674///molecular_function	GO:0008150///biological_process+++GO:0035556///intracellular signal transduction
100504518	100504518	'3425401B19Rik'	mRNA	4	3	0	0.04	0.03	0	0.02	0.02	0.02	0.023333333	0.02	2	2	2	2.333333333	2	0.927891807	-0.204630978		GO:0005737///cytoplasm+++GO:0030018///Z disc	GO:0003674///molecular_function	GO:0070886///positive regulation of calcineurin-NFAT signaling cascade
100504663	100504663	'Atg14'	mRNA	574	649	605	9.05	10.07	10.12	6.99	6.48	6.21	9.746666667	6.56	510	462	439	609.3333333	470.3333333	0.001407573	-0.386307385	04140///Autophagy - animal+++05010///Alzheimer disease+++05014///Amyotrophic lateral sclerosis+++05016///Huntington disease+++05017///Spinocerebellar ataxia+++05022///Pathways of neurodegeneration - multiple diseases+++05131///Shigellosis+++05167///Kaposi sarcoma-associated herpesvirus infection	GO:0000421///autophagosome membrane+++GO:0005737///cytoplasm+++GO:0005776///autophagosome+++GO:0005783///endoplasmic reticulum+++GO:0005789///endoplasmic reticulum membrane+++GO:0005930///axoneme+++GO:0016020///membrane+++GO:0031410///cytoplasmic vesicle+++GO:0034045///phagophore assembly site membrane+++GO:0035032///phosphatidylinositol 3-kinase complex, class III+++GO:0044233///Mitochondria-ass…	GO:0005515///protein binding+++GO:0051020///GTPase binding	GO:0000045///autophagosome assembly+++GO:0000423///mitophagy+++GO:0001932///regulation of protein phosphorylation+++GO:0001933///negative regulation of protein phosphorylation+++GO:0001934///positive regulation of protein phosphorylation+++GO:0006914///autophagy+++GO:0008333///endosome to lysosome transport+++GO:0009267///cellular response to starvation+++GO:0010608///posttranscriptional regulati…
100504689	100504689	'Plscr5'	mRNA	562	569	594	17.93	18.33	20.87	1.69	1.29	1.75	19.04333333	1.576666667	63	39	62	575	54.66666667	2.98E-78	-3.410355364		GO:0005886///plasma membrane	GO:0017128///phospholipid scramblase activity	GO:0017121///phospholipid scrambling
100504710	100504710	'Nat8f6'	mRNA	7.14	12.43	7.76	0.31	0.53	0.36	0.24	0.4	0.26	0.4	0.3	6.46	10.35	6.62	9.11	7.81	0.847448937	-0.242273386	00480///Glutathione metabolism	GO:0005615///extracellular space+++GO:0005634///nucleus+++GO:0005737///cytoplasm+++GO:0005783///endoplasmic reticulum+++GO:0005789///endoplasmic reticulum membrane+++GO:0005793///endoplasmic reticulum-Golgi intermediate compartment+++GO:0005794///Golgi apparatus+++GO:0016020///membrane+++GO:0016021///integral component of membrane+++GO:0031965///nuclear membrane+++GO:0033116///endoplasmic reticul…	GO:0004402///histone acetyltransferase activity+++GO:0004468///lysine N-acetyltransferase activity, acting on acetyl phosphate as donor+++GO:0008080///N-acetyltransferase activity+++GO:0010485///H4 histone acetyltransferase activity+++GO:0016740///transferase activity+++GO:0016746///transferase activity, transferring acyl groups+++GO:0047198///cysteine-S-conjugate N-acetyltransferase activity	GO:0001702///gastrulation with mouth forming second+++GO:0003401///axis elongation+++GO:0006749///glutathione metabolic process+++GO:0007162///negative regulation of cell adhesion+++GO:0010628///positive regulation of gene expression+++GO:0016573///histone acetylation+++GO:0018003///peptidyl-lysine N6-acetylation+++GO:0043066///negative regulation of apoptotic process+++GO:0043967///histone H4 ac…
100504715	100504715	'Tmppe'	mRNA	336.44	357.97	343.29	2.59	2.71	2.81	3.56	3.27	3.41	2.703333333	3.413333333	531.97	477.23	493.72	345.9	500.9733333	3.71E-05	0.522191132		GO:0005575///cellular_component+++GO:0016020///membrane+++GO:0016021///integral component of membrane	GO:0003674///molecular_function+++GO:0016787///hydrolase activity	GO:0008150///biological_process
100505386	100505386	'Iqschfp'	mRNA	6.56	6.55	10.13	0.15	0.15	0.25	0.12	0.11	0	0.183333333	0.076666667	6.09	5.31	0	7.746666667	3.8	0.452547271	-1.029212227		GO:0005737///cytoplasm+++GO:0005886///plasma membrane+++GO:0030054///cell junction+++GO:0030425///dendrite+++GO:0033268///node of Ranvier+++GO:0042995///cell projection+++GO:0043194///axon initial segment	GO:0005515///protein binding+++GO:0005516///calmodulin binding+++GO:0030506///ankyrin binding+++GO:0042802///identical protein binding+++GO:0042803///protein homodimerization activity+++GO:0044325///ion channel binding	GO:0001553///luteinization+++GO:0001822///kidney development+++GO:0006807///nitrogen compound metabolic process+++GO:0008210///estrogen metabolic process+++GO:0008366///axon ensheathment+++GO:0008585///female gonad development+++GO:0009791///post-embryonic development+++GO:0010761///fibroblast migration+++GO:0035332///positive regulation of hippo signaling+++GO:0048008///platelet-derived growth f…
100505397	100505397	'Gm20385'	mRNA	7.89	17.54	5.45	0.11	0.24	0.08	0.07	0.12	0.16	0.143333333	0.116666667	5.79	10.07	12.71	10.29333333	9.523333333	0.936012214	-0.091893527
100515	100515	'Zfp518b'	mRNA	190	188	146	1.49	1.44	1.2	1.2	1.29	1.24	1.376666667	1.243333333	178	186	176	174.6666667	180	0.881313794	0.036482608		GO:0005634///nucleus	GO:0000977///RNA polymerase II regulatory region sequence-specific DNA binding+++GO:0000981///DNA-binding transcription factor activity, RNA polymerase II-specific+++GO:0003677///DNA binding+++GO:0046872///metal ion binding	GO:0006325///chromatin organization+++GO:0006357///regulation of transcription by RNA polymerase II
100529082	100529082	'Gm11127'	mRNA	152.99	167.88	154.32	6.85	7.42	7.33	26.68	24.29	25	7.2	25.32333333	684.54	607.86	620.45	158.3966667	637.6166667	5.92E-51	2.002271811	04144///Endocytosis+++04145///Phagosome+++04218///Cellular senescence+++04514///Cell adhesion molecules+++04612///Antigen processing and presentation+++04940///Type I diabetes mellitus+++05163///Human cytomegalovirus infection+++05165///Human papillomavirus infection+++05166///Human T-cell leukemia virus 1 infection+++05167///Kaposi sarcoma-associated herpesvirus infection+++05168///Herpes simple…	GO:0000139///Golgi membrane+++GO:0005615///extracellular space+++GO:0005765///lysosomal membrane+++GO:0005769///early endosome+++GO:0005783///endoplasmic reticulum+++GO:0005794///Golgi apparatus+++GO:0005797///Golgi medial cisterna+++GO:0005886///plasma membrane+++GO:0009897///external side of plasma membrane+++GO:0009986///cell surface+++GO:0016020///membrane+++GO:0016021///integral component of…	GO:0005102///signaling receptor binding+++GO:0005515///protein binding+++GO:0030881///beta-2-microglobulin binding+++GO:0042288///MHC class I protein binding+++GO:0042605///peptide antigen binding+++GO:0042608///T cell receptor binding+++GO:0042610///CD8 receptor binding+++GO:0042802///identical protein binding+++GO:0042803///protein homodimerization activity+++GO:0046703///natural killer cell le…	GO:0001916///positive regulation of T cell mediated cytotoxicity+++GO:0002376///immune system process+++GO:0002474///antigen processing and presentation of peptide antigen via MHC class I+++GO:0002476///antigen processing and presentation of endogenous peptide antigen via MHC class Ib+++GO:0002485///antigen processing and presentation of endogenous peptide antigen via MHC class I via ER pathway, …
100532	100532	'Rell1'	mRNA	998	1229	907	16.84	20.4	16.23	20.44	18.63	20.5	17.82333333	19.85666667	1394	1241	1354	1044.666667	1329.666667	8.54E-04	0.339940742		GO:0005886///plasma membrane+++GO:0015630///microtubule cytoskeleton+++GO:0016020///membrane+++GO:0016021///integral component of membrane	GO:0003674///molecular_function	GO:1900745///positive regulation of p38MAPK cascade
100534273	100534273	'Fer1l5'	mRNA	4.13	8.49	6.2	0.03	0.06	0.06	0.16	0.11	0.06	0.05	0.11	21.25	14.97	9.39	6.273333333	15.20333333	0.144081269	1.273992075		GO:0005886///plasma membrane+++GO:0016020///membrane+++GO:0016021///integral component of membrane+++GO:0030315///T-tubule+++GO:0031410///cytoplasmic vesicle	GO:0005509///calcium ion binding+++GO:0005544///calcium-dependent phospholipid binding+++GO:0046872///metal ion binding	GO:0001778///plasma membrane repair+++GO:0002280///monocyte activation involved in immune response+++GO:0002281///macrophage activation involved in immune response+++GO:0006906///vesicle fusion+++GO:0007009///plasma membrane organization+++GO:0007520///myoblast fusion+++GO:0033292///T-tubule organization+++GO:0050765///negative regulation of phagocytosis+++GO:0061025///membrane fusion
100534287	100534287	'Dchs2'	mRNA	42	76	62	0.14	0.26	0.23	0.3	0.31	0.28	0.21	0.296666667	93	95	93	60	93.66666667	0.049817667	0.631095343	04391///Hippo signaling pathway - fly+++04392///Hippo signaling pathway - multiple species	GO:0005886///plasma membrane+++GO:0005911///cell-cell junction+++GO:0016020///membrane+++GO:0016021///integral component of membrane	GO:0005509///calcium ion binding	GO:0007155///cell adhesion+++GO:0007156///homophilic cell adhesion via plasma membrane adhesion molecules+++GO:0072006///nephron development+++GO:0072137///condensed mesenchymal cell proliferation+++GO:0098609///cell-cell adhesion
100534296	100534296	'Gm9805'	mRNA	4	4	4	0.07	0.07	0.08	0.06	0	0	0.073333333	0.02	4	0	0	4	1.333333333	0.416460876	-1.61943821
100535	100535	'Oas1d'	mRNA	0	0	2	0	0	0.07	0	0	0	0.023333333	0	0	0	0	0.666666667	0	0.739263611	-1.940179449		GO:0005634///nucleus+++GO:0005654///nucleoplasm+++GO:0005737///cytoplasm+++GO:0005739///mitochondrion+++GO:0005829///cytosol+++GO:0005840///ribosome+++GO:0016020///membrane	GO:0001730///2'-5'-oligoadenylate synthetase activity+++GO:0003723///RNA binding+++GO:0003725///double-stranded RNA binding+++GO:0004857///enzyme inhibitor activity+++GO:0005515///protein binding	GO:0001541///ovarian follicle development+++GO:0001542///ovulation from ovarian follicle+++GO:0006006///glucose metabolic process+++GO:0009615///response to virus+++GO:0009790///embryo development+++GO:0032728///positive regulation of interferon-beta production+++GO:0032760///positive regulation of tumor necrosis factor production+++GO:0034138///toll-like receptor 3 signaling pathway+++GO:0034142…
100561	100561	'Slc15a4'	mRNA	793.68	896.41	830.09	14.86	16.65	17.01	19.26	19.68	17.98	16.17333333	18.97333333	1125.42	1166.9	1033.54	840.06	1108.62	8.17E-05	0.388601357		GO:0005764///lysosome+++GO:0005765///lysosomal membrane+++GO:0005768///endosome+++GO:0010008///endosome membrane+++GO:0016020///membrane+++GO:0016021///integral component of membrane+++GO:0031303///integral component of endosome membrane+++GO:0031901///early endosome membrane+++GO:0036020///endolysosome membrane+++GO:1905103///integral component of lysosomal membrane	GO:0005290///L-histidine transmembrane transporter activity+++GO:0015293///symporter activity+++GO:0015333///peptide:proton symporter activity+++GO:0015647///peptidoglycan transmembrane transporter activity+++GO:0022857///transmembrane transporter activity+++GO:0071916///dipeptide transmembrane transporter activity	GO:0002376///immune system process+++GO:0006857///oligopeptide transport+++GO:0015031///protein transport+++GO:0015817///histidine transport+++GO:0015833///peptide transport+++GO:0015835///peptidoglycan transport+++GO:0033023///mast cell homeostasis+++GO:0034157///positive regulation of toll-like receptor 7 signaling pathway+++GO:0034161///positive regulation of toll-like receptor 8 signaling pat…
100604	100604	'Lrrc8c'	mRNA	579	593	504	7.24	7.6	6.93	11.78	11.02	11.36	7.256666667	11.38666667	918	871	917	558.6666667	902	3.39E-12	0.681616365		GO:0005737///cytoplasm+++GO:0005783///endoplasmic reticulum+++GO:0005789///endoplasmic reticulum membrane+++GO:0005886///plasma membrane+++GO:0005887///integral component of plasma membrane+++GO:0016020///membrane+++GO:0016021///integral component of membrane+++GO:0034702///ion channel complex	GO:0005225///volume-sensitive anion channel activity	GO:0006811///ion transport+++GO:0015698///inorganic anion transport+++GO:0015734///taurine transport+++GO:0015810///aspartate transmembrane transport+++GO:0034214///protein hexamerization+++GO:0045444///fat cell differentiation+++GO:0071470///cellular response to osmotic stress+++GO:0098656///anion transmembrane transport
100608	100608	'Noc4l'	mRNA	573	627	601	15.97	17.21	17.77	21.74	22.54	21.48	16.98333333	21.92	897	908	858	600.3333333	887.6666667	5.32E-08	0.552255888		GO:0005634///nucleus+++GO:0005654///nucleoplasm+++GO:0005730///nucleolus+++GO:0016020///membrane+++GO:0016021///integral component of membrane+++GO:0030692///Noc4p-Nop14p complex+++GO:0031965///nuclear membrane+++GO:0032040///small-subunit processome		GO:0042254///ribosome biogenesis
100609	100609	'Nsun5'	mRNA	487.71	443.71	493.34	12.12	10.78	13.03	10.11	9.27	11.11	11.97666667	10.16333333	467.24	417.17	495.59	474.92	460	0.739670559	-0.059880157		GO:0005634///nucleus+++GO:0005654///nucleoplasm+++GO:0005730///nucleolus	GO:0003723///RNA binding+++GO:0008168///methyltransferase activity+++GO:0009383///rRNA (cytosine-C5-)-methyltransferase activity+++GO:0016740///transferase activity	GO:0001510///RNA methylation+++GO:0006364///rRNA processing+++GO:0014003///oligodendrocyte development+++GO:0021987///cerebral cortex development+++GO:0022038///corpus callosum development+++GO:0031641///regulation of myelination+++GO:0032259///methylation+++GO:0045727///positive regulation of translation+++GO:0050890///cognition+++GO:0070475///rRNA base methylation
100637	100637	'N4bp2l1'	mRNA	224.63	235.72	197.7	6.75	6.98	6.3	6.88	7.32	8.1	6.676666667	7.433333333	263.18	273.5	299.93	219.35	278.87	0.048560747	0.339538586		GO:0005575///cellular_component	GO:0003674///molecular_function	GO:0008150///biological_process
100678	100678	'Psph'	mRNA	841	846	796	32.33	31.84	31.63	30.13	30.62	30.16	31.93333333	30.30333333	866	875	859	827.6666667	866.6666667	0.646296338	0.055453713	00260///Glycine, serine and threonine metabolism+++01200///Carbon metabolism+++01230///Biosynthesis of amino acids	GO:0005737///cytoplasm+++GO:0005829///cytosol+++GO:0043005///neuron projection	GO:0000287///magnesium ion binding+++GO:0004647///phosphoserine phosphatase activity+++GO:0005509///calcium ion binding+++GO:0016787///hydrolase activity+++GO:0036424///L-phosphoserine phosphatase activity+++GO:0036425///D-phosphoserine phosphatase activity+++GO:0042802///identical protein binding+++GO:0042803///protein homodimerization activity+++GO:0046872///metal ion binding	GO:0001701///in utero embryonic development+++GO:0006563///L-serine metabolic process+++GO:0006564///L-serine biosynthetic process+++GO:0008652///cellular amino acid biosynthetic process+++GO:0009612///response to mechanical stimulus+++GO:0016311///dephosphorylation+++GO:0031667///response to nutrient levels+++GO:0033574///response to testosterone
100683	100683	'Trrap'	mRNA	1975	2068	1712	7.98	8.2	7.33	6.67	6.58	6.15	7.836666667	6.466666667	1895	1829	1697	1918.333333	1807	0.283281747	-0.095248647	05166///Human T-cell leukemia virus 1 infection	GO:0000123///histone acetyltransferase complex+++GO:0000124///SAGA complex+++GO:0000812///Swr1 complex+++GO:0005634///nucleus+++GO:0005654///nucleoplasm+++GO:0005667///transcription factor complex+++GO:0005794///Golgi apparatus+++GO:0030914///STAGA complex+++GO:0033276///transcription factor TFTC complex+++GO:0035267///NuA4 histone acetyltransferase complex	GO:0003682///chromatin binding+++GO:0003712///transcription coregulator activity+++GO:0003713///transcription coactivator activity+++GO:0005515///protein binding+++GO:0016301///kinase activity+++GO:0016740///transferase activity	GO:0006281///DNA repair+++GO:0006325///chromatin organization+++GO:0006355///regulation of transcription, DNA-templated+++GO:0007093///mitotic cell cycle checkpoint+++GO:0016310///phosphorylation+++GO:0016573///histone acetylation+++GO:0016578///histone deubiquitination+++GO:0043967///histone H4 acetylation+++GO:0043968///histone H2A acetylation+++GO:0045893///positive regulation of transcription…
100689	100689	'Spon2'	mRNA	103	147	105	2.71	3.88	3.06	3.58	4.35	3.89	3.216666667	3.94	147	182	167	118.3333333	165.3333333	0.047669467	0.476601939		GO:0005576///extracellular region+++GO:0005615///extracellular space+++GO:0031012///extracellular matrix	GO:0001530///lipopolysaccharide binding+++GO:0003823///antigen binding+++GO:0005102///signaling receptor binding+++GO:0005515///protein binding+++GO:0046872///metal ion binding	GO:0002376///immune system process+++GO:0002448///mast cell mediated immunity+++GO:0007155///cell adhesion+++GO:0008228///opsonization+++GO:0032496///response to lipopolysaccharide+++GO:0032755///positive regulation of interleukin-6 production+++GO:0032760///positive regulation of tumor necrosis factor production+++GO:0042742///defense response to bacterium+++GO:0043152///induction of bacterial a…
100702	100702	'Gbp6'	mRNA	901.1	964.23	877.84	11.2	11.78	11.57	19.14	18.25	17.22	11.51666667	18.20333333	1772.49	1651.22	1542.74	914.39	1655.483333	1.59E-24	0.844948023		GO:0020005///symbiont-containing vacuole membrane+++GO:0031410///cytoplasmic vesicle	GO:0003924///GTPase activity+++GO:0005525///GTP binding	GO:0009617///response to bacterium+++GO:0035458///cellular response to interferon-beta+++GO:0042832///defense response to protozoan+++GO:0044406///adhesion of symbiont to host+++GO:0050830///defense response to Gram-positive bacterium+++GO:0071222///cellular response to lipopolysaccharide+++GO:0071346///cellular response to interferon-gamma
100705	100705	'Acacb'	mRNA	455	436	341	2.82	2.65	2.23	2.12	1.77	2.28	2.566666667	2.056666667	391	315	407	410.6666667	371	0.373375966	-0.154717877	00061///Fatty acid biosynthesis+++00620///Pyruvate metabolism+++00640///Propanoate metabolism+++04152///AMPK signaling pathway+++04910///Insulin signaling pathway+++04920///Adipocytokine signaling pathway+++04922///Glucagon signaling pathway+++04931///Insulin resistance+++04936///Alcoholic liver disease	GO:0005634///nucleus+++GO:0005739///mitochondrion	GO:0000166///nucleotide binding+++GO:0003824///catalytic activity+++GO:0003989///acetyl-CoA carboxylase activity+++GO:0005524///ATP binding+++GO:0009374///biotin binding+++GO:0016874///ligase activity+++GO:0042802///identical protein binding+++GO:0046872///metal ion binding	GO:0006084///acetyl-CoA metabolic process+++GO:0006629///lipid metabolic process+++GO:0006631///fatty acid metabolic process+++GO:0006633///fatty acid biosynthetic process+++GO:0008152///metabolic process+++GO:0010629///negative regulation of gene expression+++GO:0010884///positive regulation of lipid storage+++GO:0010906///regulation of glucose metabolic process+++GO:0014070///response to organi…
100710	100710	'Pds5b'	mRNA	777	899	821	5.63	6.39	6.3	3.69	3.74	3.96	6.106666667	3.796666667	589	583	611	832.3333333	594.3333333	2.57E-06	-0.497374375		GO:0000785///chromatin+++GO:0005634///nucleus+++GO:0005654///nucleoplasm	GO:0003674///molecular_function+++GO:0003677///DNA binding	GO:0002088///lens development in camera-type eye+++GO:0006281///DNA repair+++GO:0007049///cell cycle+++GO:0007064///mitotic sister chromatid cohesion+++GO:0008285///negative regulation of cell proliferation+++GO:0042127///regulation of cell proliferation+++GO:0051301///cell division+++GO:0097402///neuroblast migration
100715	100715	'Tent2'	mRNA	715.06	656.13	624.41	10.79	9.76	10.03	15.1	16	15.69	10.19333333	15.59666667	1145	1182.36	1150.01	665.2	1159.123333	8.74E-18	0.791180804		GO:0005634///nucleus+++GO:0005737///cytoplasm+++GO:0005829///cytosol	GO:0000166///nucleotide binding+++GO:0004652///polynucleotide adenylyltransferase activity+++GO:0005515///protein binding+++GO:0005524///ATP binding+++GO:0016740///transferase activity+++GO:0016779///nucleotidyltransferase activity+++GO:0034062///5'-3' RNA polymerase activity+++GO:0046872///metal ion binding+++GO:0070566///adenylyltransferase activity	GO:0002244///hematopoietic progenitor cell differentiation+++GO:0006378///mRNA polyadenylation+++GO:0006397///mRNA processing+++GO:0021766///hippocampus development+++GO:0030182///neuron differentiation+++GO:0031123///RNA 3'-end processing+++GO:0043489///RNA stabilization+++GO:0043631///RNA polyadenylation+++GO:0060041///retina development in camera-type eye+++GO:0071044///histone mRNA catabolic …
100732	100732	'Mapre3'	mRNA	2271	2229	2044	71.15	68.82	67.77	38.19	38.89	36.85	69.24666667	37.97666667	1405	1386	1307	2181.333333	1366	5.23E-22	-0.68579014		GO:0005737///cytoplasm+++GO:0005815///microtubule organizing center+++GO:0005856///cytoskeleton+++GO:0005874///microtubule+++GO:0005881///cytoplasmic microtubule+++GO:0015630///microtubule cytoskeleton+++GO:0030496///midbody+++GO:0035371///microtubule plus-end+++GO:0048471///perinuclear region of cytoplasm+++GO:0051233///spindle midzone+++GO:1905721///mitotic spindle astral microtubule end	GO:0005515///protein binding+++GO:0008017///microtubule binding+++GO:0008022///protein C-terminus binding+++GO:0019901///protein kinase binding+++GO:0042802///identical protein binding+++GO:0051010///microtubule plus-end binding	GO:0007049///cell cycle+++GO:0031110///regulation of microtubule polymerization or depolymerization+++GO:0031113///regulation of microtubule polymerization+++GO:0045737///positive regulation of cyclin-dependent protein serine/threonine kinase activity+++GO:0045860///positive regulation of protein kinase activity+++GO:0045893///positive regulation of transcription, DNA-templated+++GO:0051225///spi…
100737	100737	'Dcun1d4'	mRNA	728.41	821.73	792.84	8.92	9.85	10.37	6.68	6.69	6.31	9.713333333	6.56	658.11	618.25	606.35	780.9933333	627.57	0.00280163	-0.327993042		GO:0000151///ubiquitin ligase complex+++GO:0005575///cellular_component+++GO:0005634///nucleus	GO:0003674///molecular_function+++GO:0031624///ubiquitin conjugating enzyme binding+++GO:0032182///ubiquitin-like protein binding+++GO:0097602///cullin family protein binding	GO:0008150///biological_process+++GO:0045116///protein neddylation+++GO:0051443///positive regulation of ubiquitin-protein transferase activity+++GO:2000436///positive regulation of protein neddylation
100756	100756	'Usp30'	mRNA	399	359	264	6.75	5.94	4.76	3.02	3.01	3.33	5.816666667	3.12	217	205	214	340.6666667	212	5.20E-05	-0.689777025	04137///Mitophagy - animal	GO:0005634///nucleus+++GO:0005739///mitochondrion+++GO:0005741///mitochondrial outer membrane+++GO:0005829///cytosol+++GO:0016020///membrane+++GO:0016021///integral component of membrane	GO:0004197///cysteine-type endopeptidase activity+++GO:0004843///thiol-dependent ubiquitin-specific protease activity+++GO:0005515///protein binding+++GO:0008233///peptidase activity+++GO:0008234///cysteine-type peptidase activity+++GO:0016787///hydrolase activity	GO:0000422///autophagy of mitochondrion+++GO:0006508///proteolysis+++GO:0006511///ubiquitin-dependent protein catabolic process+++GO:0008053///mitochondrial fusion+++GO:0016579///protein deubiquitination+++GO:0035871///protein K11-linked deubiquitination+++GO:0044313///protein K6-linked deubiquitination+++GO:1901525///negative regulation of mitophagy
100763	100763	'Ube3c'	mRNA	469	410	474	4.98	4.28	5.34	5.87	5.07	5.13	4.866666667	5.356666667	637	537	539	451	571	0.017484186	0.324332268	04120///Ubiquitin mediated proteolysis	GO:0005634///nucleus	GO:0004842///ubiquitin-protein transferase activity+++GO:0016740///transferase activity+++GO:0061630///ubiquitin protein ligase activity	GO:0000209///protein polyubiquitination+++GO:0006511///ubiquitin-dependent protein catabolic process+++GO:0016567///protein ubiquitination
100764	100764	'Rita1'	mRNA	390	395	377	14.17	14.25	14.46	8.74	9.93	8.43	14.29333333	9.033333333	275	301	254	387.3333333	276.6666667	6.87E-04	-0.496369958		GO:0005634///nucleus+++GO:0005654///nucleoplasm+++GO:0005737///cytoplasm+++GO:0005813///centrosome+++GO:0005815///microtubule organizing center+++GO:0005856///cytoskeleton	GO:0015631///tubulin binding	GO:0007219///Notch signaling pathway+++GO:0007399///nervous system development+++GO:0022008///neurogenesis+++GO:0045746///negative regulation of Notch signaling pathway+++GO:0051168///nuclear export
100855	100855	'Tbc1d14'	mRNA	2020	1936	2103	25.65	24.08	28.4	21.31	20.2	21.76	26.04333333	21.09	1954	1824	1947	2019.666667	1908.333333	0.308906753	-0.096453135		GO:0005654///nucleoplasm+++GO:0005776///autophagosome+++GO:0005794///Golgi apparatus+++GO:0005829///cytosol+++GO:0043231///intracellular membrane-bounded organelle+++GO:0055037///recycling endosome	GO:0005096///GTPase activator activity+++GO:0019901///protein kinase binding	GO:0006886///intracellular protein transport+++GO:0010507///negative regulation of autophagy+++GO:0071955///recycling endosome to Golgi transport+++GO:0090630///activation of GTPase activity+++GO:2000785///regulation of autophagosome assembly
100859931	100859931	'Gm20604'	mRNA	329.95	341.3	358.52	4.65	4.74	5.36	4.51	4.85	5.49	4.916666667	4.95	368.09	386.24	433.56	343.2566667	395.9633333	0.230285008	0.194543902		GO:0000408///EKC/KEOPS complex+++GO:0005634///nucleus+++GO:0005737///cytoplasm+++GO:0005739///mitochondrion+++GO:0005741///mitochondrial outer membrane+++GO:0005829///cytosol	GO:0005515///protein binding+++GO:0031625///ubiquitin protein ligase binding	GO:0001844///protein insertion into mitochondrial membrane involved in apoptotic signaling pathway+++GO:0006915///apoptotic process+++GO:0008625///extrinsic apoptotic signaling pathway via death domain receptors+++GO:0008630///intrinsic apoptotic signaling pathway in response to DNA damage+++GO:0042981///regulation of apoptotic process+++GO:0043065///positive regulation of apoptotic process+++GO:…
100861615	100861615	'Gm3411'	mRNA	10.25	10.74	7.46	0.29	0.3	0.23	0.16	0.38	0.17	0.273333333	0.236666667	6.42	14.72	6.79	9.483333333	9.31	0.964519013	-0.053745013		GO:0005575///cellular_component	GO:0003674///molecular_function	GO:0008150///biological_process
100861640	100861640	'Rhox4a2'	mRNA	29.07	40.79	33.78	2.26	3	2.66	1.48	1.59	1.81	2.64	1.626666667	22.81	23.82	26.98	34.54666667	24.53666667	0.306991965	-0.532572774		GO:0005575///cellular_component+++GO:0005634///nucleus	GO:0003674///molecular_function+++GO:0003677///DNA binding	GO:0008150///biological_process
100861651	100861651	'Gm9595'	mRNA	8.26	18.89	15.91	0.15	0.34	0.3	0.22	0.17	0.16	0.263333333	0.183333333	13.73	10.65	9.81	14.35333333	11.39666667	0.691360852	-0.373334192
100861668	100861668	'Gm21119'	mRNA	3909.36	3701.71	3497.44	14.87	13.76	14.11	7.61	6.36	7.64	14.24666667	7.203333333	2316.88	1891.45	2251.76	3702.836667	2153.363333	2.71E-26	-0.794592052
100861686	100861686	'Gm21136'	mRNA	0	1	0	0	0.02	0	0	0	0	0.006666667	0	0	0	0	0.333333333	0	0.863090843	-0.97353728
100861702	100861702	'Gm21149'	mRNA	1.12	4.64	3.78	0.06	0.23	0.2	0.27	0.1	0.06	0.163333333	0.143333333	6.29	2.14	1.38	3.18	3.27	0.942313116	0.144771519
100861708	100861708	'Gm21154'	mRNA	0	1	1	0	0.03	0.03	0.08	0.06	0.03	0.02	0.056666667	3	2	1	0.666666667	2	0.561679237	1.559183633
100861753	100861753	'Gm21188'	mRNA	60	54.97	41.05	1.99	1.8	1.45	38.51	38.28	40.69	1.746666667	39.16	1327.55	1287.35	1351.4	52.00666667	1322.1	8.26E-212	4.667699168			GO:0038023///signaling receptor activity
100861755	100861755	'Gm21190'	mRNA	33.03	22.6	12.76	1.75	1.18	0.72	1.17	1.49	1.84	1.216666667	1.5	25.3	31.52	38.51	22.79666667	31.77666667	0.419208957	0.491280111
100861908	100861908	'Gm21319'	mRNA	4.97	0	0	0.15	0	0	0.03	0	0.05	0.05	0.026666667	1.01	0	1.94	1.656666667	0.983333333	0.793137841	-0.996855379		GO:0005737///cytoplasm	GO:0003723///RNA binding+++GO:0003743///translation initiation factor activity+++GO:0043023///ribosomal large subunit binding	GO:0006412///translation+++GO:0006413///translational initiation
100861973	100861973	'Gm21366'	mRNA	0	0.2	0	0	0.03	0	0	0	0	0.01	0	0	0	0	0.066666667	0
100862066	100862066	'Cfap99'	mRNA	196.59	181.83	173.06	2.83	2.57	2.12	0.5	0.47	0.47	2.506666667	0.48	65.7	64.89	62.95	183.8266667	64.51333333	6.36E-12	-1.536811571
100862072	100862072	'Gm21451'	mRNA	3.34	3.92	0	0.03	0.06	0	0.87	0.28	0.71	0.03	0.62	57.31	16.9	41.83	2.42	38.68	8.02E-07	4.239504445
100862085	100862085	'Gm16867'	mRNA	9.4	4.07	1.01	0.24	0.07	0.02	0.18	0.01	0.2	0.11	0.13	7.14	1.02	7.19	4.826666667	5.116666667	0.952586942	0.100750165		GO:0005739///mitochondrion+++GO:0005743///mitochondrial inner membrane+++GO:0016021///integral component of membrane	GO:0005381///iron ion transmembrane transporter activity	GO:0048250///iron import into the mitochondrion+++GO:0055072///iron ion homeostasis
100862177	100862177	'Ccl21d'	mRNA	47.18	53.44	42.99	3.41	3.88	3.46	0.86	1.2	1.3	3.583333333	1.12	13.28	17.96	20.59	47.87	17.27666667	9.13E-04	-1.512277669	04060///Cytokine-cytokine receptor interaction+++04061///Viral protein interaction with cytokine and cytokine receptor+++04062///Chemokine signaling pathway+++04064///NF-kappa B signaling pathway	GO:0005576///extracellular region+++GO:0005615///extracellular space+++GO:0009897///external side of plasma membrane	GO:0005125///cytokine activity+++GO:0008009///chemokine activity+++GO:0031732///CCR7 chemokine receptor binding+++GO:0042379///chemokine receptor binding+++GO:0048020///CCR chemokine receptor binding	GO:0001768///establishment of T cell polarity+++GO:0001954///positive regulation of cell-matrix adhesion+++GO:0002407///dendritic cell chemotaxis+++GO:0002548///monocyte chemotaxis+++GO:0006935///chemotaxis+++GO:0006954///inflammatory response+++GO:0006955///immune response+++GO:0007186///G protein-coupled receptor signaling pathway+++GO:0030593///neutrophil chemotaxis+++GO:0030595///leukocyte ch…
100862203	100862203	'Gm6712'	mRNA	305.39	293.19	312.51	8.66	8.19	9.4	5.89	5.99	5.58	8.75	5.82	238.76	237.18	218.85	303.6966667	231.5966667	0.012946917	-0.406537892		GO:0005575///cellular_component	GO:0003674///molecular_function	GO:0008150///biological_process
100862247	100862247	'Gm21586'	mRNA	3.29	3.01	1	0.65	0.23	0.08	0.2	1.09	0.07	0.32	0.453333333	3	5.43	1	2.433333333	3.143333333	0.863090843	0.370174788	04060///Cytokine-cytokine receptor interaction+++04061///Viral protein interaction with cytokine and cytokine receptor+++04062///Chemokine signaling pathway
100862261	100862261	'Fam205a3'	mRNA	98.09	92.52	62.97	0.88	0.82	0.62	0.41	0.35	0.38	0.773333333	0.38	54.89	47.32	51.89	84.52666667	51.36666667	0.023801172	-0.734353677		GO:0016020///membrane+++GO:0016021///integral component of membrane
100862349	100862349	'Gm21663'	mRNA	14.4	46.92	42.54	0.27	0.85	0.83	0.11	0	0.11	0.65	0.073333333	6.75	0	6.57	34.62	4.44	7.21E-05	-3.112510303
100862359	100862359	'Gm21671'	mRNA	1.97	0	0	0.17	0	0	0	0	0	0.056666667	0	0	0	0	0.656666667	0	0.863090843	-0.97353728
100862365	100862365	'Gm21677'	mRNA	0	0	0.11	0	0	0	0	0	0.01	0	0.003333333	0	0	0.29	0.036666667	0.096666667				GO:0001673///male germ cell nucleus+++GO:0005634///nucleus+++GO:0005681///spliceosomal complex	GO:0003723///RNA binding	GO:0002244///hematopoietic progenitor cell differentiation+++GO:0006397///mRNA processing+++GO:0008380///RNA splicing+++GO:0048026///positive regulation of mRNA splicing, via spliceosome
100862368	100862368	'Gm21680'	mRNA	24.2	33.97	31.82	0.69	0.95	0.96	0.04	0.03	0.05	0.866666667	0.04	1.79	1	2.01	29.99666667	1.6	2.39E-06	-4.472759738
100862375	100862375	'Entpd4b'	mRNA	2727.47	2906	2085.58	49.45	51.88	40.1	22	22.01	23.65	47.14333333	22.55333333	1393.59	1361.95	1452.84	2573.016667	1402.793333	1.81E-22	-0.880979632	00230///Purine metabolism+++00240///Pyrimidine metabolism+++04142///Lysosome	GO:0000139///Golgi membrane+++GO:0000421///autophagosome membrane+++GO:0030173///integral component of Golgi membrane+++GO:0097637///integral component of autophagosome membrane	GO:0004382///guanosine-diphosphatase activity+++GO:0017110///nucleoside-diphosphatase activity+++GO:0017111///nucleoside-triphosphatase activity+++GO:0036384///cytidine diphosphatase activity+++GO:0043273///CTPase activity+++GO:0045134///uridine-diphosphatase activity	GO:0006256///UDP catabolic process+++GO:0034656///nucleobase-containing small molecule catabolic process+++GO:0046036///CTP metabolic process+++GO:0046712///GDP catabolic process
100862383	100862383	'Gm21693'	mRNA	0	0	0.11	0	0	0	0	0	0	0	0	0	0	0	0.036666667	0				GO:0005681///spliceosomal complex	GO:0003676///nucleic acid binding+++GO:0003723///RNA binding	GO:0048026///positive regulation of mRNA splicing, via spliceosome
100862388	100862388	'Gm21698'	mRNA	126.43	111.24	81.56	2.32	2.01	1.59	0.13	0.08	0.08	1.973333333	0.096666667	8.15	5.21	4.58	106.41	5.98	3.63E-19	-4.23189191
100862394	100862394	'Gm21704'	mRNA	0	0	0.11	0	0	0	0	0	0.01	0	0.003333333	0	0	0.29	0.036666667	0.096666667				GO:0001673///male germ cell nucleus+++GO:0005634///nucleus+++GO:0005681///spliceosomal complex	GO:0003723///RNA binding	GO:0002244///hematopoietic progenitor cell differentiation+++GO:0006397///mRNA processing+++GO:0008380///RNA splicing+++GO:0048026///positive regulation of mRNA splicing, via spliceosome
100862398	100862398	'Gm21708'	mRNA	0	0	0.11	0	0	0	0	0	0.01	0	0.003333333	0	0	0.29	0.036666667	0.096666667				GO:0001673///male germ cell nucleus+++GO:0005634///nucleus+++GO:0005681///spliceosomal complex	GO:0003676///nucleic acid binding+++GO:0003723///RNA binding+++GO:0003729///mRNA binding+++GO:0042802///identical protein binding	GO:0002244///hematopoietic progenitor cell differentiation+++GO:0006397///mRNA processing+++GO:0008380///RNA splicing+++GO:0048026///positive regulation of mRNA splicing, via spliceosome
100900	100900	'Hscb'	mRNA	130	152	126	11.81	13.41	12.02	18.88	21.34	20.46	12.41333333	20.22666667	247	268	256	136	257	4.76E-07	0.909239164		GO:0005654///nucleoplasm+++GO:0005737///cytoplasm+++GO:0005739///mitochondrion+++GO:0005829///cytosol	GO:0001671///ATPase activator activity+++GO:0042802///identical protein binding+++GO:0046872///metal ion binding+++GO:0051087///chaperone binding	GO:0016226///iron-sulfur cluster assembly+++GO:0044571///[2Fe-2S] cluster assembly+++GO:0050790///regulation of catalytic activity+++GO:0051259///protein complex oligomerization+++GO:0097428///protein maturation by iron-sulfur cluster transfer
100910	100910	'Chpf2'	mRNA	929.42	899.75	824.13	9.92	9.98	9.42	13.54	15.56	13.89	9.773333333	14.33	1251.5	1378.35	1209.46	884.4333333	1279.77	1.66E-08	0.523811523	00532///Glycosaminoglycan biosynthesis - chondroitin sulfate / dermatan sulfate	GO:0005794///Golgi apparatus+++GO:0016020///membrane+++GO:0016021///integral component of membrane+++GO:0032580///Golgi cisterna membrane	GO:0008376///acetylgalactosaminyltransferase activity+++GO:0016740///transferase activity+++GO:0047238///glucuronosyl-N-acetylgalactosaminyl-proteoglycan 4-beta-N-acetylgalactosaminyltransferase activity	GO:0030206///chondroitin sulfate biosynthetic process
100929	100929	'Tyw1'	mRNA	603	723	702	10.91	12.75	13.29	9.91	10.62	10.49	12.31666667	10.34	615	665	644	676	641.3333333	0.550874606	-0.088436226			GO:0000166///nucleotide binding+++GO:0003824///catalytic activity+++GO:0010181///FMN binding+++GO:0016829///lyase activity+++GO:0046872///metal ion binding+++GO:0051536///iron-sulfur cluster binding+++GO:0051539///4 iron, 4 sulfur cluster binding+++GO:0102521///tRNA-4-demethylwyosine synthase activity	GO:0008033///tRNA processing+++GO:0031591///wybutosine biosynthetic process
100952	100952	'Emilin1'	mRNA	425	408	370	6.64	6.27	6.12	32.7	30.92	29.24	6.343333333	30.95333333	2410	2226	2086	401	2240.666667	1.15E-174	2.471276278		GO:0005576///extracellular region+++GO:0005581///collagen trimer+++GO:0005615///extracellular space+++GO:0031012///extracellular matrix+++GO:0034668///integrin alpha4-beta1 complex+++GO:0062023///collagen-containing extracellular matrix+++GO:1990971///EMILIN complex	GO:0005515///protein binding+++GO:0030023///extracellular matrix constituent conferring elasticity+++GO:0042802///identical protein binding+++GO:0098640///integrin binding involved in cell-matrix adhesion	GO:0003180///aortic valve morphogenesis+++GO:0007155///cell adhesion+++GO:0007160///cell-matrix adhesion+++GO:0010628///positive regulation of gene expression+++GO:0010629///negative regulation of gene expression+++GO:0010811///positive regulation of cell-substrate adhesion+++GO:0016477///cell migration+++GO:0016525///negative regulation of angiogenesis+++GO:0030198///extracellular matrix organiz…
100972	100972	'Rab28'	mRNA	1688	1775	1742	59.02	61.19	64.62	43.23	48.43	47.7	61.61	46.45333333	1416	1552	1517	1735	1495	0.009751476	-0.226388486		GO:0005737///cytoplasm+++GO:0005856///cytoskeleton+++GO:0005886///plasma membrane+++GO:0012505///endomembrane system+++GO:0016020///membrane+++GO:0035253///ciliary rootlet+++GO:0036064///ciliary basal body+++GO:0042995///cell projection	GO:0000166///nucleotide binding+++GO:0003924///GTPase activity+++GO:0005525///GTP binding+++GO:0019003///GDP binding	GO:0006886///intracellular protein transport+++GO:1901998///toxin transport
100978	100978	'Nfxl1'	mRNA	209	222	106	3.11	3.29	1.66	3.6	3.34	3.22	2.686666667	3.386666667	280	254	243	179	259	0.022567673	0.533657752		GO:0005634///nucleus+++GO:0016020///membrane+++GO:0016021///integral component of membrane	GO:0000977///RNA polymerase II regulatory region sequence-specific DNA binding+++GO:0000981///DNA-binding transcription factor activity, RNA polymerase II-specific+++GO:0003700///DNA-binding transcription factor activity+++GO:0008270///zinc ion binding+++GO:0046872///metal ion binding	GO:0006355///regulation of transcription, DNA-templated+++GO:0006357///regulation of transcription by RNA polymerase II
100986	100986	'Akap9'	mRNA	5547.89	5563.09	5259.28	22.59	22.33	22.83	9.16	8.74	8.72	22.58333333	8.873333333	2629.01	2456.01	2432.49	5456.753333	2505.836667	2.22E-89	-1.134617412		GO:0000242///pericentriolar material+++GO:0005737///cytoplasm+++GO:0005794///Golgi apparatus+++GO:0005795///Golgi stack+++GO:0005801///cis-Golgi network+++GO:0005813///centrosome+++GO:0005815///microtubule organizing center+++GO:0005856///cytoskeleton+++GO:0008076///voltage-gated potassium channel complex+++GO:0034705///potassium channel complex+++GO:0036064///ciliary basal body+++GO:0043025///ne…	GO:0005515///protein binding+++GO:0015459///potassium channel regulator activity+++GO:0034237///protein kinase A regulatory subunit binding+++GO:0044325///ion channel binding+++GO:0060090///molecular adaptor activity	GO:0007020///microtubule nucleation+++GO:0007165///signal transduction+++GO:0007194///negative regulation of adenylate cyclase activity+++GO:0007283///spermatogenesis+++GO:0031116///positive regulation of microtubule polymerization+++GO:0031503///protein-containing complex localization+++GO:0033138///positive regulation of peptidyl-serine phosphorylation+++GO:0034629///cellular protein-containing…
101023	101023	'Zfp513'	mRNA	130	152	103	3.53	4.12	3.13	3.39	3.5	3.32	3.593333333	3.403333333	143	140	132	128.3333333	138.3333333	0.735333146	0.102287845		GO:0005634///nucleus	GO:0000976///transcription regulatory region sequence-specific DNA binding+++GO:0000978///RNA polymerase II proximal promoter sequence-specific DNA binding+++GO:0000981///DNA-binding transcription factor activity, RNA polymerase II-specific+++GO:0003677///DNA binding+++GO:0046872///metal ion binding	GO:0006355///regulation of transcription, DNA-templated+++GO:0006357///regulation of transcription by RNA polymerase II+++GO:0060041///retina development in camera-type eye
101055663	101055663	'LOC101055663'	mRNA	2.97	0	0	0.2	0	0	0.46	0.16	0.48	0.066666667	0.366666667	9.05	2.6	9.01	0.99	6.886666667	0.063092642	3.313913622
101055670	101055670	'Heatr4'	mRNA	1	2	1	0.02	0.03	0.02	0.01	0.01	0	0.023333333	0.006666667	1	1	0	1.333333333	0.666666667	0.752606026	-1.004745478		GO:0005575///cellular_component	GO:0016491///oxidoreductase activity
101055671	101055671	'Lipo2'	mRNA	35.12	27.51	43.82	0.69	0.53	0.91	0.48	0.43	0.45	0.71	0.453333333	27.97	24.56	27.54	35.48333333	26.69	0.398327204	-0.449708952		GO:0043231///intracellular membrane-bounded organelle	GO:0016787///hydrolase activity+++GO:0016788///hydrolase activity, acting on ester bonds	GO:0006629///lipid metabolic process+++GO:0016042///lipid catabolic process
101055672	101055672	'LOC101055672'	mRNA	7.37	2.09	4.79	0.29	0.05	0.12	0.9	0.93	0.97	0.153333333	0.933333333	35.78	32.78	38.01	4.75	35.52333333	6.19E-06	3.001505627
101055676	101055676	'LOC101055676'	mRNA	455.85	439.91	345.37	19.63	18.69	15.78	2.76	2.03	2.39	18.03333333	2.393333333	73.47	52.82	61.74	413.71	62.67666667	1.13E-47	-2.744429426
101055745	101055745	'Gm29721'	mRNA	15.2	19.43	13.62	0.88	1.19	0.85	0	0.36	0.11	0.973333333	0.156666667	0	6.16	2.66	16.08333333	2.94	0.011302294	-2.549114064
101055754	101055754	'Gm2974'	mRNA	0	0	1	0	0	0.07	0.05	0	0	0.023333333	0.016666667	1.08	0	0	0.333333333	0.36	0.998591786	-0.011756601		GO:0005575///cellular_component	GO:0003674///molecular_function	GO:0008150///biological_process
101055758	101055758	'Gm7592'	mRNA	19.09	21.41	8.75	0.46	0.53	0.24	2.43	1.98	2.39	0.41	2.266666667	104.95	94.47	121.55	16.41666667	106.99	2.25E-13	2.730523166		GO:0005575///cellular_component+++GO:0005634///nucleus+++GO:0016020///membrane+++GO:0016021///integral component of membrane	GO:0003674///molecular_function+++GO:0004930///G protein-coupled receptor activity	GO:0007186///G protein-coupled receptor signaling pathway+++GO:0008150///biological_process
101055813	101055813	'Gm29726'	mRNA	0.73	0	0	0.09	0	0	0	0	0	0.03	0	0	0	0	0.243333333	0
101055854	101055854	'Gm29733'	mRNA	16	13	10	3.68	3.01	2.44	1.83	2.1	1.91	3.043333333	1.946666667	9	10	9	13	9.333333333	0.595412257	-0.483140895	04714///Thermogenesis
101055907	101055907	'Gm15246'	mRNA	144	123	160	2.72	2.06	3.01	0.53	0.53	0.43	2.596666667	0.496666667	34	29	31	142.3333333	31.33333333	2.79E-14	-2.201656087		GO:0005575///cellular_component	GO:0003674///molecular_function	GO:0008150///biological_process
101055909	101055909	'Gm10320'	mRNA	62.98	50.99	42.19	11.31	9.17	8.05	19.13	25.9	22.73	9.51	22.58666667	121.03	158.88	138.29	52.05333333	139.4	1.35E-07	1.43165463		GO:0005783///endoplasmic reticulum+++GO:0005784///Sec61 translocon complex+++GO:0005789///endoplasmic reticulum membrane+++GO:0016020///membrane+++GO:0016021///integral component of membrane		GO:0006616///SRP-dependent cotranslational protein targeting to membrane, translocation+++GO:0006886///intracellular protein transport+++GO:0015031///protein transport+++GO:0031204///posttranslational protein targeting to membrane, translocation
101055915	101055915	'Gm14438'	mRNA	5.06	12.18	6.68	0.32	0.76	0.44	0	0.15	0	0.506666667	0.05	0	2.72	0	7.973333333	0.906666667	0.03458962	-3.516364002
101055939	101055939	'Kif19b'	mRNA	0	2	2	0	0.02	0.04	0.01	0	0.01	0.02	0.006666667	1	0	1	1.333333333	0.666666667	0.760045476	-1.033175576		GO:0005871///kinesin complex+++GO:0005874///microtubule	GO:0000166///nucleotide binding+++GO:0003774///motor activity+++GO:0003777///microtubule motor activity+++GO:0005524///ATP binding+++GO:0008017///microtubule binding+++GO:0008574///ATP-dependent microtubule motor activity, plus-end-directed+++GO:0016887///ATPase activity+++GO:1990939///ATP-dependent microtubule motor activity	GO:0007018///microtubule-based movement
101055956	101055956	'Gm29753'	mRNA	1	3	6	0.1	0.31	0.66	0.73	0.37	0.19	0.356666667	0.43	8	4	2	3.333333333	4.666666667	0.800647952	0.44291138
101055983	101055983	'Gm14569'	mRNA	14	12	5	0.11	0.09	0.04	0.02	0.01	0.02	0.08	0.016666667	3	1	3	10.33333333	2.333333333	0.05983149	-2.146375202		GO:0001669///acrosomal vesicle+++GO:0031410///cytoplasmic vesicle+++GO:0061832///basal ectoplasmic specialization
101055987	101055987	'Gm29758'	mRNA	5.19	4.01	5.39	0.21	0.16	0.23	0.33	0.23	0.28	0.2	0.28	9.48	6.42	7.54	4.863333333	7.813333333	0.60781187	0.634283387
101056017	101056017	'Gm28802'	mRNA	0	0	2	0	0	0.05	0	0.02	0.02	0.016666667	0.013333333	0	1	1	0.666666667	0.666666667	0.995604954	-0.060645737
101056029	101056029	'Gm7206'	mRNA	4.4	8.05	6.24	0.43	0.77	0.64	0.24	0.61	1.78	0.613333333	0.876666667	2.86	7.01	20.31	6.23	10.06	0.580642727	0.68538794
101056047	101056047	'Gm28455'	mRNA	21.37	12.1	23.03	0.33	0.18	0.37	0.17	0.25	0.27	0.293333333	0.23	12.8	18.3	20.1	18.83333333	17.06666667	0.834051226	-0.181014327
101056073	101056073	'Zfp990'	mRNA	57.82	74.53	65.02	1.37	1.86	1.68	3.9	3.41	4.04	1.636666667	3.783333333	187.75	157.61	185.37	65.79	176.91	1.12E-09	1.419970643		GO:0005634///nucleus	GO:0000978///RNA polymerase II proximal promoter sequence-specific DNA binding+++GO:0000981///DNA-binding transcription factor activity, RNA polymerase II-specific+++GO:0046872///metal ion binding	GO:0006355///regulation of transcription, DNA-templated+++GO:0006357///regulation of transcription by RNA polymerase II
101056075	101056075	'Gm16510'	mRNA	2	3	4	0.5	0.76	1.07	0.22	0.23	0.23	0.776666667	0.226666667	1	1	1	3	1	0.431378526	-1.607066115
101056084	101056084	'Gm29776'	mRNA	17	27	22	0.26	0.54	0.44	0.36	0.26	0.2	0.413333333	0.273333333	28	16	16	22	20	0.84906881	-0.153625991		GO:0005737///cytoplasm+++GO:0016020///membrane+++GO:0016021///integral component of membrane	GO:0004222///metalloendopeptidase activity+++GO:0008233///peptidase activity+++GO:0008237///metallopeptidase activity+++GO:0016787///hydrolase activity+++GO:0046872///metal ion binding	GO:0006508///proteolysis+++GO:0007155///cell adhesion
101056100	101056100	'Gm7094'	mRNA	2.65	2.53	4.97	0.23	0.22	0.45	0.09	0.09	0.1	0.3	0.093333333	1.21	1.13	1.24	3.383333333	1.193333333	0.503587441	-1.443241801
101056159	101056159	'Gm8104'	mRNA	3	1.05	1	0.1	0.03	0.04	0	0	0	0.056666667	0	0	0	0	1.683333333	0	0.334169217	-3.181769893
101056205	101056205	'Gm29797'	mRNA	13	14	12	0.2	0.21	0.19	0.09	0.1	0	0.2	0.063333333	7	5	0	13	4	0.095068159	-1.715649039
101056240	101056240	'Gm13430'	mRNA	18.27	16.28	22.49	1.33	1.17	1.74	1.11	1.28	1.74	1.413333333	1.376666667	17.53	19.69	26.49	19.01333333	21.23666667	0.863090843	0.130551415	03013///Nucleocytoplasmic transport+++05418///Fluid shear stress and atherosclerosis
101056241	101056241	'Gm29808'	mRNA	5.01	5.01	3	0.2	0.19	0.13	0.18	0.14	0.14	0.173333333	0.153333333	5.19	4.01	4	4.34	4.4	0.998591786	-0.005044859
101095	101095	'Zfp282'	mRNA	503	549	434	5.22	5.53	4.77	4.31	3.68	4.04	5.173333333	4.01	476	402	434	495.3333333	437.3333333	0.176502092	-0.189036537	05168///Herpes simplex virus 1 infection		GO:0000977///RNA polymerase II regulatory region sequence-specific DNA binding+++GO:0000981///DNA-binding transcription factor activity, RNA polymerase II-specific+++GO:0001227///DNA-binding transcription repressor activity, RNA polymerase II-specific+++GO:0046872///metal ion binding+++GO:1990837///sequence-specific double-stranded DNA binding	GO:0000122///negative regulation of transcription by RNA polymerase II+++GO:0006355///regulation of transcription, DNA-templated+++GO:0006357///regulation of transcription by RNA polymerase II
101100	101100	'Ttll3'	mRNA	2439.61	2464.78	2326.31	57.12	59	58.88	6.34	6.47	5.58	58.33333333	6.13	319.1	292.5	272.95	2410.233333	294.85	3.60E-262	-3.045305084		GO:0005737///cytoplasm+++GO:0005856///cytoskeleton+++GO:0005874///microtubule+++GO:0005929///cilium+++GO:0005930///axoneme+++GO:0015630///microtubule cytoskeleton+++GO:0036126///sperm flagellum+++GO:0042995///cell projection	GO:0000166///nucleotide binding+++GO:0005524///ATP binding+++GO:0016874///ligase activity+++GO:0070735///protein-glycine ligase activity+++GO:0070736///protein-glycine ligase activity, initiating	GO:0006464///cellular protein modification process+++GO:0018094///protein polyglycylation+++GO:0030317///flagellated sperm motility+++GO:0035082///axoneme assembly+++GO:0060271///cilium assembly
101113	101113	'Snx21'	mRNA	827.64	918.95	819.18	26.57	28.54	28.12	20.12	21.85	21.59	27.74333333	21.18666667	707.35	753.36	731.78	855.2566667	730.83	0.02405672	-0.236936716		GO:0005768///endosome+++GO:0010008///endosome membrane+++GO:0016020///membrane+++GO:0030659///cytoplasmic vesicle membrane+++GO:0031410///cytoplasmic vesicle+++GO:0031901///early endosome membrane	GO:0005546///phosphatidylinositol-4,5-bisphosphate binding+++GO:0008289///lipid binding+++GO:0032266///phosphatidylinositol-3-phosphate binding+++GO:0035091///phosphatidylinositol binding+++GO:1901981///phosphatidylinositol phosphate binding	GO:0008150///biological_process+++GO:0015031///protein transport
101118	101118	'Tmem168'	mRNA	883	897	1042	11.15	11.08	13.88	11.74	11.61	11.37	12.03666667	11.57333333	1066	1043	1013	940.6666667	1040.666667	0.303812415	0.129292162		GO:0016020///membrane+++GO:0016021///integral component of membrane+++GO:0030133///transport vesicle	GO:0003674///molecular_function	GO:0008150///biological_process
101122	101122	'Rpusd3'	mRNA	384	309	323	18.4	14.62	16.42	8.68	11.17	10.58	16.48	10.14333333	208	261	245	338.6666667	238	0.002488527	-0.518532304		GO:0005739///mitochondrion+++GO:0005759///mitochondrial matrix+++GO:0035770///ribonucleoprotein granule	GO:0003723///RNA binding+++GO:0009982///pseudouridine synthase activity+++GO:0016853///isomerase activity	GO:0000455///enzyme-directed rRNA pseudouridine synthesis+++GO:0001522///pseudouridine synthesis+++GO:0006397///mRNA processing+++GO:0009451///RNA modification+++GO:0070131///positive regulation of mitochondrial translation
101142	101142	'Itfg2'	mRNA	744.94	656.64	648.76	18.19	15.79	16.8	11.24	10.75	10.8	16.92666667	10.93	529.16	494.34	492.64	683.4466667	505.38	7.51E-05	-0.446561251		GO:0005654///nucleoplasm+++GO:0005764///lysosome+++GO:0005765///lysosomal membrane+++GO:0005829///cytosol+++GO:0016020///membrane+++GO:0140007///KICSTOR complex	GO:0003674///molecular_function	GO:0002314///germinal center B cell differentiation+++GO:0032006///regulation of TOR signaling+++GO:0034198///cellular response to amino acid starvation+++GO:0042149///cellular response to glucose starvation+++GO:1904262///negative regulation of TORC1 signaling
101148	101148	'Bmt2'	mRNA	292	321	299	3.8	4.11	4.13	2.61	3.16	3.64	4.013333333	3.136666667	231	273	312	304	272	0.383194578	-0.170277764		GO:0005730///nucleolus+++GO:0140007///KICSTOR complex+++GO:1990130///GATOR1 complex	GO:0008168///methyltransferase activity+++GO:0016433///rRNA (adenine) methyltransferase activity+++GO:0016740///transferase activity+++GO:1904047///S-adenosyl-L-methionine binding	GO:0032259///methylation+++GO:0034198///cellular response to amino acid starvation+++GO:1904262///negative regulation of TORC1 signaling
101185	101185	'Pot1a'	mRNA	667	628	643	12.5	11.57	12.76	8.04	8.74	6.88	12.27666667	7.886666667	493	525	410	646	476	4.16E-04	-0.452882751		GO:0000781///chromosome, telomeric region+++GO:0000783///nuclear telomere cap complex+++GO:0005634///nucleus+++GO:0005654///nucleoplasm+++GO:0005694///chromosome+++GO:0070187///shelterin complex	GO:0003677///DNA binding+++GO:0005515///protein binding+++GO:0010521///telomerase inhibitor activity+++GO:0017151///DEAD/H-box RNA helicase binding+++GO:0042162///telomeric DNA binding+++GO:0043047///single-stranded telomeric DNA binding+++GO:0061821///telomeric D-loop binding+++GO:0098505///G-rich strand telomeric DNA binding+++GO:1905773///8-hydroxy-2'-deoxyguanosine DNA binding+++GO:1990955///…	GO:0000723///telomere maintenance+++GO:0007004///telomere maintenance via telomerase+++GO:0016233///telomere capping+++GO:0031627///telomeric loop formation+++GO:0032202///telomere assembly+++GO:0032210///regulation of telomere maintenance via telomerase+++GO:0032211///negative regulation of telomere maintenance via telomerase+++GO:0032212///positive regulation of telomere maintenance via telomer…
101187	101187	'Parp11'	mRNA	362.47	364.74	364.74	5.5	5.5	5.83	5.93	5.74	4.95	5.61	5.54	464.5	430.84	373.14	363.9833333	422.8266667	0.181983075	0.203775435		GO:0005634///nucleus+++GO:0005635///nuclear envelope+++GO:0005643///nuclear pore+++GO:0005654///nucleoplasm+++GO:0005829///cytosol+++GO:0016604///nuclear body	GO:0003950///NAD+ ADP-ribosyltransferase activity+++GO:0016740///transferase activity+++GO:0016757///transferase activity, transferring glycosyl groups+++GO:1990404///protein ADP-ribosylase activity	GO:0006471///protein ADP-ribosylation+++GO:0006998///nuclear envelope organization+++GO:0007283///spermatogenesis+++GO:0015031///protein transport+++GO:0030154///cell differentiation+++GO:0051028///mRNA transport+++GO:0070213///protein auto-ADP-ribosylation
101197	101197	'Zfp956'	mRNA	550	550	490	11.01	10.84	10.4	6.54	5.77	5.62	10.75	5.976666667	376	324	313	530	337.6666667	1.58E-07	-0.661613205	05168///Herpes simplex virus 1 infection		GO:0000978///RNA polymerase II proximal promoter sequence-specific DNA binding+++GO:0000981///DNA-binding transcription factor activity, RNA polymerase II-specific+++GO:0046872///metal ion binding	GO:0006355///regulation of transcription, DNA-templated+++GO:0006357///regulation of transcription by RNA polymerase II
101202	101202	'Hepacam2'	mRNA	1	2	6	0.03	0.05	0.23	0.14	0.11	0.1	0.103333333	0.116666667	7	4	4	3	5	0.671660644	0.692415003		GO:0000139///Golgi membrane+++GO:0005654///nucleoplasm+++GO:0005737///cytoplasm+++GO:0005794///Golgi apparatus+++GO:0005813///centrosome+++GO:0005815///microtubule organizing center+++GO:0005819///spindle+++GO:0005856///cytoskeleton+++GO:0016020///membrane+++GO:0016021///integral component of membrane+++GO:0030496///midbody+++GO:0043231///intracellular membrane-bounded organelle+++GO:0072686///mi…	GO:0003674///molecular_function	GO:0007049///cell cycle+++GO:0007098///centrosome cycle+++GO:0051301///cell division
101206	101206	'Tada3'	mRNA	814	822	860	21.25	21.49	23.52	16.7	17.86	17.93	22.08666667	17.49666667	697	749	736	832	727.3333333	0.067662788	-0.206827218	05165///Human papillomavirus infection	GO:0000124///SAGA complex+++GO:0005634///nucleus+++GO:0005654///nucleoplasm+++GO:0005671///Ada2/Gcn5/Ada3 transcription activator complex+++GO:0030914///STAGA complex+++GO:0033276///transcription factor TFTC complex+++GO:0072686///mitotic spindle	GO:0003713///transcription coactivator activity+++GO:0004402///histone acetyltransferase activity+++GO:0005515///protein binding+++GO:0016922///nuclear receptor binding+++GO:0019904///protein domain specific binding+++GO:0030374///nuclear receptor transcription coactivator activity	GO:0000278///mitotic cell cycle+++GO:0001932///regulation of protein phosphorylation+++GO:0006357///regulation of transcription by RNA polymerase II+++GO:0010628///positive regulation of gene expression+++GO:0031063///regulation of histone deacetylation+++GO:0031647///regulation of protein stability+++GO:0043966///histone H3 acetylation+++GO:0043967///histone H4 acetylation+++GO:0045893///positiv…
101214	101214	'Tra2a'	mRNA	806	779	621	23.76	22.47	19.21	25.47	20.37	22.48	21.81333333	22.77333333	969	761	840	735.3333333	856.6666667	0.086719705	0.210997542	03040///Spliceosome+++04936///Alcoholic liver disease	GO:0005634///nucleus+++GO:0005654///nucleoplasm+++GO:0005681///spliceosomal complex+++GO:0005730///nucleolus+++GO:0043231///intracellular membrane-bounded organelle	GO:0003676///nucleic acid binding+++GO:0003723///RNA binding+++GO:0005515///protein binding+++GO:0042802///identical protein binding	GO:0000398///mRNA splicing, via spliceosome+++GO:0006397///mRNA processing+++GO:0008380///RNA splicing+++GO:0048026///positive regulation of mRNA splicing, via spliceosome
101240	101240	'Wdr91'	mRNA	286	269	329	6.02	5.57	7.34	8.03	8.67	8.71	6.31	8.47	439	463	461	294.6666667	454.3333333	4.37E-05	0.609113303		GO:0005768///endosome+++GO:0005829///cytosol+++GO:0010008///endosome membrane+++GO:0016020///membrane+++GO:0031313///extrinsic component of endosome membrane+++GO:0031901///early endosome membrane+++GO:0031902///late endosome membrane	GO:0035014///phosphatidylinositol 3-kinase regulator activity	GO:0043551///regulation of phosphatidylinositol 3-kinase activity+++GO:0045022///early endosome to late endosome transport+++GO:1903362///regulation of cellular protein catabolic process
101314	101314	'Brk1'	mRNA	2676	2713	2630	152.98	153.27	159.53	205.13	211.42	200.81	155.26	205.7866667	4116	4136	3895	2673	4049	6.24E-21	0.587221999	04810///Regulation of actin cytoskeleton+++05130///Pathogenic Escherichia coli infection+++05132///Salmonella infection	GO:0005737///cytoplasm+++GO:0005856///cytoskeleton+++GO:0030027///lamellipodium+++GO:0031209///SCAR complex	GO:0031267///small GTPase binding+++GO:0042802///identical protein binding+++GO:0044877///protein-containing complex binding	GO:0001701///in utero embryonic development+++GO:0007015///actin filament organization+++GO:0008064///regulation of actin polymerization or depolymerization+++GO:0008284///positive regulation of cell proliferation+++GO:0010592///positive regulation of lamellipodium assembly+++GO:0016601///Rac protein signal transduction+++GO:0030036///actin cytoskeleton organization+++GO:0031334///positive regula…
101320	101320	'Dyrk4'	mRNA	0	0	3	0	0	0.09	0	0	0.03	0.03	0.01	0	0	1	1	0.333333333	0.734135213	-1.5620629		GO:0005634///nucleus+++GO:0005737///cytoplasm+++GO:0005856///cytoskeleton+++GO:0043231///intracellular membrane-bounded organelle	GO:0000166///nucleotide binding+++GO:0004672///protein kinase activity+++GO:0004674///protein serine/threonine kinase activity+++GO:0004712///protein serine/threonine/tyrosine kinase activity+++GO:0004714///transmembrane receptor protein tyrosine kinase activity+++GO:0005524///ATP binding+++GO:0016301///kinase activity+++GO:0016740///transferase activity+++GO:0046872///metal ion binding	GO:0006468///protein phosphorylation+++GO:0016310///phosphorylation+++GO:0018105///peptidyl-serine phosphorylation+++GO:0018107///peptidyl-threonine phosphorylation+++GO:0018108///peptidyl-tyrosine phosphorylation
101351	101351	'Eogt'	mRNA	737	857	748	9.33	10.6	10.01	11.48	11.16	10.16	9.98	10.93333333	1032	974	882	780.6666667	962.6666667	0.005674585	0.291065811	00514///Other types of O-glycan biosynthesis	GO:0005783///endoplasmic reticulum+++GO:0005788///endoplasmic reticulum lumen	GO:0016262///protein N-acetylglucosaminyltransferase activity+++GO:0016740///transferase activity+++GO:0016757///transferase activity, transferring glycosyl groups+++GO:0097363///protein O-GlcNAc transferase activity	GO:0006493///protein O-linked glycosylation+++GO:0097370///protein O-GlcNAcylation via threonine
101358	101358	'Fbxl14'	mRNA	194	203	167	2.48	2.55	2.26	2.64	2.19	3	2.43	2.61	238	193	262	188	231	0.157149676	0.287366109		GO:0005737///cytoplasm+++GO:0019005///SCF ubiquitin ligase complex	GO:0004842///ubiquitin-protein transferase activity	GO:0006511///ubiquitin-dependent protein catabolic process+++GO:0016567///protein ubiquitination+++GO:0031146///SCF-dependent proteasomal ubiquitin-dependent protein catabolic process
101359	101359	'Prrt4'	mRNA	6	10	3	0.1	0.16	0.05	0.24	0.59	0.33	0.103333333	0.386666667	19	45	25	6.333333333	29.66666667	0.001264804	2.236605686		GO:0005575///cellular_component+++GO:0016020///membrane+++GO:0016021///integral component of membrane	GO:0003674///molecular_function	GO:0008150///biological_process
101401	101401	'Adamts9'	mRNA	126	118	89	0.76	0.7	0.57	0.88	0.56	0.83	0.676666667	0.756666667	161	102	146	111	136.3333333	0.313629361	0.287044211		GO:0005576///extracellular region+++GO:0005615///extracellular space+++GO:0005783///endoplasmic reticulum+++GO:0009986///cell surface+++GO:0031012///extracellular matrix+++GO:0043231///intracellular membrane-bounded organelle	GO:0004175///endopeptidase activity+++GO:0004222///metalloendopeptidase activity+++GO:0008233///peptidase activity+++GO:0008237///metallopeptidase activity+++GO:0008270///zinc ion binding+++GO:0016787///hydrolase activity+++GO:0046872///metal ion binding	GO:0003179///heart valve morphogenesis+++GO:0003229///ventricular cardiac muscle tissue development+++GO:0006508///proteolysis+++GO:0009617///response to bacterium+++GO:0010596///negative regulation of endothelial cell migration+++GO:0030198///extracellular matrix organization+++GO:0035909///aorta morphogenesis+++GO:0045636///positive regulation of melanocyte differentiation+++GO:0048070///regula…
101437	101437	'Dhx32'	mRNA	1713.48	1715.06	1568.88	31.72	31.6	31.21	21.52	23.71	22.81	31.51	22.68	1327.06	1424.64	1363.32	1665.806667	1371.673333	2.90E-04	-0.290033538		GO:0005622///intracellular+++GO:0005634///nucleus+++GO:0005681///spliceosomal complex+++GO:0005739///mitochondrion	GO:0000166///nucleotide binding+++GO:0003723///RNA binding+++GO:0003724///RNA helicase activity+++GO:0004386///helicase activity+++GO:0005524///ATP binding+++GO:0016787///hydrolase activity
101471	101471	'Phrf1'	mRNA	1308.34	1323	1419	12.99	12.97	14.89	11.74	11.83	11.06	13.61666667	11.54333333	1369.26	1333.68	1246.01	1350.113333	1316.316667	0.670431482	-0.051416809			GO:0019904///protein domain specific binding+++GO:0046872///metal ion binding+++GO:0070063///RNA polymerase binding	GO:0006366///transcription by RNA polymerase II+++GO:0006397///mRNA processing
101476	101476	'Plekha1'	mRNA	1010	1037	904	14.73	15.17	14.11	14.49	15.17	15.88	14.67	15.18	1139	1155	1200	983.6666667	1164.666667	0.009424398	0.23431167		GO:0005634///nucleus+++GO:0005654///nucleoplasm+++GO:0005737///cytoplasm+++GO:0005829///cytosol+++GO:0005886///plasma membrane+++GO:0016020///membrane+++GO:0032587///ruffle membrane	GO:0008289///lipid binding+++GO:0030165///PDZ domain binding+++GO:0043325///phosphatidylinositol-3,4-bisphosphate binding	GO:0001553///luteinization+++GO:0007283///spermatogenesis+++GO:0008209///androgen metabolic process+++GO:0008210///estrogen metabolic process+++GO:0008585///female gonad development+++GO:0009791///post-embryonic development+++GO:0014065///phosphatidylinositol 3-kinase signaling+++GO:0031529///ruffle organization+++GO:0033327///Leydig cell differentiation+++GO:0035264///multicellular organism grow…
101488	101488	'Slco2b1'	mRNA	520	517	516	6.39	6.66	7.22	11.28	10.98	11.35	6.756666667	11.20333333	1000	956	970	517.6666667	975.3333333	1.37E-20	0.901443352		GO:0005886///plasma membrane+++GO:0005887///integral component of plasma membrane+++GO:0009925///basal plasma membrane+++GO:0016020///membrane+++GO:0016021///integral component of membrane+++GO:0016324///apical plasma membrane	GO:0008514///organic anion transmembrane transporter activity+++GO:0015125///bile acid transmembrane transporter activity+++GO:0015347///sodium-independent organic anion transmembrane transporter activity	GO:0001889///liver development+++GO:0006811///ion transport+++GO:0015711///organic anion transport+++GO:0015721///bile acid and bile salt transport+++GO:0043252///sodium-independent organic anion transport+++GO:0055085///transmembrane transport+++GO:0071718///sodium-independent icosanoid transport
101488143	101488143	'Hbb-bt'	mRNA	306.36	290.92	287.46	36.33	34.32	36.19	69.5	77.52	74.15	35.61333333	73.72333333	668.96	725.43	688.04	294.9133333	694.1433333	7.43E-25	1.226009008	05143///African trypanosomiasis+++05144///Malaria	GO:0005615///extracellular space+++GO:0005833///hemoglobin complex+++GO:0031838///haptoglobin-hemoglobin complex+++GO:0043209///myelin sheath	GO:0004601///peroxidase activity+++GO:0005344///oxygen carrier activity+++GO:0019825///oxygen binding+++GO:0020037///heme binding+++GO:0030492///hemoglobin binding+++GO:0031720///haptoglobin binding+++GO:0031721///hemoglobin alpha binding+++GO:0031722///hemoglobin beta binding+++GO:0043177///organic acid binding+++GO:0044877///protein-containing complex binding+++GO:0046872///metal ion binding	GO:0006749///glutathione metabolic process+++GO:0010999///regulation of eIF2 alpha phosphorylation by heme+++GO:0015671///oxygen transport+++GO:0030097///hemopoiesis+++GO:0042744///hydrogen peroxide catabolic process+++GO:0048821///erythrocyte development+++GO:0098869///cellular oxidant detoxification
101488212	101488212	'Evi2'	mRNA	45.36	0	40.88	0.62	0	0.59	1.45	3.04	2.72	0.403333333	2.403333333	122.65	251.17	222.84	28.74666667	198.8866667	0.101661935	2.779863442		GO:0016021///integral component of membrane		GO:0030854///positive regulation of granulocyte differentiation+++GO:0043066///negative regulation of apoptotic process+++GO:0045660///positive regulation of neutrophil differentiation+++GO:0061515///myeloid cell development+++GO:0071157///negative regulation of cell cycle arrest+++GO:2000035///regulation of stem cell division
101489	101489	'Ric8a'	mRNA	1583	1715	1617	29.33	31.27	31.78	28.47	25.36	28.39	30.79333333	27.40666667	1768	1538	1707	1638.333333	1671	0.880306125	0.015637736		GO:0005737///cytoplasm+++GO:0005829///cytosol+++GO:0005886///plasma membrane+++GO:0016020///membrane	GO:0001965///G-protein alpha-subunit binding+++GO:0005085///guanyl-nucleotide exchange factor activity+++GO:0005096///GTPase activator activity+++GO:0005515///protein binding	GO:0001701///in utero embryonic development+++GO:0001944///vasculature development+++GO:0007186///G protein-coupled receptor signaling pathway+++GO:0007193///adenylate cyclase-inhibiting G protein-coupled receptor signaling pathway+++GO:0007369///gastrulation+++GO:0008277///regulation of G protein-coupled receptor signaling pathway+++GO:0008542///visual learning+++GO:0009416///response to light s…
101490	101490	'Inpp5f'	mRNA	980	1055	856	15.4	13.98	12.82	10.04	9.75	10.22	14.06666667	10.00333333	785	763	717	963.6666667	755	2.52E-04	-0.360805756	00562///Inositol phosphate metabolism+++04070///Phosphatidylinositol signaling system	GO:0005737///cytoplasm+++GO:0005768///endosome+++GO:0005769///early endosome+++GO:0005905///clathrin-coated pit+++GO:0016020///membrane+++GO:0016021///integral component of membrane+++GO:0030424///axon+++GO:0030425///dendrite+++GO:0031410///cytoplasmic vesicle+++GO:0043025///neuronal cell body+++GO:0043231///intracellular membrane-bounded organelle+++GO:0045334///clathrin-coated endocytic vesicle…	GO:0005515///protein binding+++GO:0008934///inositol monophosphate 1-phosphatase activity+++GO:0016787///hydrolase activity+++GO:0016791///phosphatase activity+++GO:0034595///phosphatidylinositol phosphate 5-phosphatase activity+++GO:0034596///phosphatidylinositol phosphate 4-phosphatase activity+++GO:0042578///phosphoric ester hydrolase activity+++GO:0042803///protein homodimerization activity++…	GO:0001921///positive regulation of receptor recycling+++GO:0008344///adult locomotory behavior+++GO:0014898///cardiac muscle hypertrophy in response to stress+++GO:0031161///phosphatidylinositol catabolic process+++GO:0033137///negative regulation of peptidyl-serine phosphorylation+++GO:0042532///negative regulation of tyrosine phosphorylation of STAT protein+++GO:0046856///phosphatidylinositol …
101497	101497	'Plekhg2'	mRNA	797	756	651	8.98	8.19	7.79	8.73	9.02	8.85	8.32	8.866666667	908	914	885	734.6666667	902.3333333	0.00455447	0.287805091			GO:0005085///guanyl-nucleotide exchange factor activity	GO:0030833///regulation of actin filament polymerization+++GO:0050790///regulation of catalytic activity
101502	101502	'Hsd3b7'	mRNA	809	753	828	25.52	23.41	27.79	48.32	45.18	43.45	25.57333333	45.65	1754	1603	1528	796.6666667	1628.333333	2.61E-28	1.016549957	00120///Primary bile acid biosynthesis	GO:0005783///endoplasmic reticulum+++GO:0005789///endoplasmic reticulum membrane+++GO:0005811///lipid droplet+++GO:0016020///membrane+++GO:0016021///integral component of membrane+++GO:0043231///intracellular membrane-bounded organelle	GO:0003854///3-beta-hydroxy-delta5-steroid dehydrogenase activity+++GO:0016491///oxidoreductase activity+++GO:0016616///oxidoreductase activity, acting on the CH-OH group of donors, NAD or NADP as acceptor+++GO:0047016///cholest-5-ene-3-beta,7-alpha-diol 3-beta-dehydrogenase activity	GO:0001558///regulation of cell growth+++GO:0006694///steroid biosynthetic process+++GO:0006707///cholesterol catabolic process+++GO:0035754///B cell chemotaxis
101513	101513	'Mob2'	mRNA	906	1112	1001	36.73	44.25	43.07	36.63	32.19	34.7	41.35	34.50666667	1041	895	951	1006.333333	962.3333333	0.546352264	-0.077455879		GO:0005634///nucleus+++GO:0005654///nucleoplasm+++GO:0005730///nucleolus+++GO:0005737///cytoplasm+++GO:0005829///cytosol+++GO:0044306///neuron projection terminus+++GO:0048471///perinuclear region of cytoplasm	GO:0030295///protein kinase activator activity+++GO:0046872///metal ion binding	GO:0001934///positive regulation of protein phosphorylation+++GO:0007165///signal transduction+++GO:0010976///positive regulation of neuron projection development+++GO:0030036///actin cytoskeleton organization
101533	101533	'Klk9'	mRNA	2	2	0	0.1	0.1	0	0.09	0	0.09	0.066666667	0.06	2	0	2	1.333333333	1.333333333	0.998591786	0.008691646		GO:0030141///secretory granule	GO:0003674///molecular_function+++GO:0004252///serine-type endopeptidase activity	GO:0008150///biological_process
101540	101540	'Prkd2'	mRNA	777	794	764	12.22	12.04	12.6	7.89	7.95	7.96	12.28666667	7.933333333	588	568	573	778.3333333	576.3333333	1.24E-05	-0.445436527	04015///Rap1 signaling pathway+++04925///Aldosterone synthesis and secretion+++05208///Chemical carcinogenesis - reactive oxygen species	GO:0005634///nucleus+++GO:0005654///nucleoplasm+++GO:0005737///cytoplasm+++GO:0005794///Golgi apparatus+++GO:0005829///cytosol+++GO:0005886///plasma membrane+++GO:0016020///membrane	GO:0000166///nucleotide binding+++GO:0004672///protein kinase activity+++GO:0004674///protein serine/threonine kinase activity+++GO:0004697///protein kinase C activity+++GO:0004698///calcium-dependent protein kinase C activity+++GO:0005080///protein kinase C binding+++GO:0005524///ATP binding+++GO:0016301///kinase activity+++GO:0016740///transferase activity+++GO:0046872///metal ion binding	GO:0001525///angiogenesis+++GO:0001938///positive regulation of endothelial cell proliferation+++GO:0002250///adaptive immune response+++GO:0002376///immune system process+++GO:0006468///protein phosphorylation+++GO:0007155///cell adhesion+++GO:0008219///cell death+++GO:0010595///positive regulation of endothelial cell migration+++GO:0016310///phosphorylation+++GO:0018105///peptidyl-serine phosph…
101543	101543	'Wtip'	mRNA	129	100	97	3.76	2.87	3	3.14	3.04	2.75	3.21	2.976666667	124	117	105	108.6666667	115.3333333	0.82482207	0.075524427	04390///Hippo signaling pathway+++04391///Hippo signaling pathway - fly+++04392///Hippo signaling pathway - multiple species	GO:0000932///P-body+++GO:0005634///nucleus+++GO:0005667///transcription factor complex+++GO:0005737///cytoplasm+++GO:0005829///cytosol+++GO:0005886///plasma membrane+++GO:0005912///adherens junction+++GO:0005925///focal adhesion+++GO:0016020///membrane+++GO:0030054///cell junction	GO:0003714///transcription corepressor activity+++GO:0005515///protein binding+++GO:0046872///metal ion binding	GO:0001666///response to hypoxia+++GO:0006355///regulation of transcription, DNA-templated+++GO:0007010///cytoskeleton organization+++GO:0022604///regulation of cell morphogenesis+++GO:0030030///cell projection organization+++GO:0031047///gene silencing by RNA+++GO:0035195///gene silencing by miRNA+++GO:0035331///negative regulation of hippo signaling+++GO:0045892///negative regulation of transcr…
101544	101544	'Zfp575'	mRNA	84.48	83.05	64.24	1.76	1.68	1.41	1.04	0.78	0.73	1.616666667	0.85	59.42	41.29	38.19	77.25666667	46.3	0.027783928	-0.753382006		GO:0005634///nucleus	GO:0003677///DNA binding+++GO:0046872///metal ion binding	GO:0008150///biological_process
101565	101565	'Ccp110'	mRNA	570	500	482	6.04	5.22	5.46	2.23	2.21	2.59	5.573333333	2.343333333	241	232	270	517.3333333	247.6666667	3.62E-15	-1.073221654		GO:0005737///cytoplasm+++GO:0005813///centrosome+++GO:0005814///centriole+++GO:0005815///microtubule organizing center+++GO:0005856///cytoskeleton+++GO:0005929///cilium+++GO:0032991///protein-containing complex+++GO:0042995///cell projection	GO:0005515///protein binding	GO:0007099///centriole replication+++GO:0030030///cell projection organization+++GO:0032053///ciliary basal body organization+++GO:0032465///regulation of cytokinesis+++GO:0045724///positive regulation of cilium assembly+++GO:0051298///centrosome duplication+++GO:1902018///negative regulation of cilium assembly+++GO:1903723///negative regulation of centriole elongation
101568	101568	'Vrk3'	mRNA	1259	1491	1386	40.92	48.07	47.96	37.27	35.79	39.11	45.65	37.39	1317	1228	1342	1378.666667	1295.666667	0.338033825	-0.102166819		GO:0005634///nucleus+++GO:0005654///nucleoplasm+++GO:0005730///nucleolus+++GO:0005737///cytoplasm+++GO:0043231///intracellular membrane-bounded organelle	GO:0000166///nucleotide binding+++GO:0004672///protein kinase activity+++GO:0004674///protein serine/threonine kinase activity+++GO:0005524///ATP binding+++GO:0019903///protein phosphatase binding	GO:0006468///protein phosphorylation+++GO:0018105///peptidyl-serine phosphorylation+++GO:0032516///positive regulation of phosphoprotein phosphatase activity+++GO:0070373///negative regulation of ERK1 and ERK2 cascade
101592	101592	'Efl1'	mRNA	569	629	536	8.55	9.29	8.52	7.13	7.1	8.14	8.786666667	7.456666667	546	532	603	578	560.3333333	0.729102832	-0.054395702	03008///Ribosome biogenesis in eukaryotes	GO:0005829///cytosol+++GO:1990904///ribonucleoprotein complex	GO:0000166///nucleotide binding+++GO:0003746///translation elongation factor activity+++GO:0003924///GTPase activity+++GO:0005525///GTP binding+++GO:0043022///ribosome binding	GO:0006412///translation+++GO:0006414///translational elongation+++GO:0042254///ribosome biogenesis+++GO:0042256///mature ribosome assembly+++GO:0046039///GTP metabolic process
101602	101602	'AI467606'	mRNA	111	98	92	3.16	2.82	2.82	10.85	13.05	10.83	2.933333333	11.57666667	426	507	416	100.3333333	449.6666667	7.02E-37	2.155326091		GO:0005575///cellular_component+++GO:0016020///membrane+++GO:0016021///integral component of membrane	GO:0003674///molecular_function	GO:0008150///biological_process
101604	101604	'E430018J23Rik'	mRNA	170.06	147	166	4.24	3.46	4.39	3.05	3.3	4.02	4.03	3.456666667	150	154	181	161.02	161.6666667	0.985634415	-0.007114175	05168///Herpes simplex virus 1 infection	GO:0005634///nucleus	GO:0000978///RNA polymerase II proximal promoter sequence-specific DNA binding+++GO:0000981///DNA-binding transcription factor activity, RNA polymerase II-specific+++GO:0046872///metal ion binding	GO:0006355///regulation of transcription, DNA-templated+++GO:0006357///regulation of transcription by RNA polymerase II
101612	101612	'Grwd1'	mRNA	611	648	582	18.02	19	18.28	15.82	15.96	16.39	18.43333333	16.05666667	615	604	621	613.6666667	613.3333333	0.936922999	-0.011346901		GO:0005634///nucleus+++GO:0005654///nucleoplasm+++GO:0005694///chromosome+++GO:0005730///nucleolus+++GO:0005829///cytosol+++GO:0032991///protein-containing complex	GO:0003682///chromatin binding+++GO:0003688///DNA replication origin binding+++GO:0042393///histone binding	GO:0006260///DNA replication+++GO:0006334///nucleosome assembly+++GO:0006337///nucleosome disassembly
101613	101613	'Nlrp6'	mRNA	48	46	20	0.59	0.55	0.26	0.07	0.21	0.04	0.466666667	0.106666667	7	19	4	38	10	0.002856625	-1.915050252	04621///NOD-like receptor signaling pathway	GO:0005634///nucleus+++GO:0005737///cytoplasm+++GO:0005886///plasma membrane+++GO:0016020///membrane+++GO:0031965///nuclear membrane+++GO:0061702///inflammasome complex	GO:0000166///nucleotide binding+++GO:0005000///vasopressin receptor activity+++GO:0005515///protein binding+++GO:0005524///ATP binding+++GO:0042277///peptide binding	GO:0002376///immune system process+++GO:0002438///acute inflammatory response to antigenic stimulus+++GO:0002526///acute inflammatory response+++GO:0002862///negative regulation of inflammatory response to antigenic stimulus+++GO:0006954///inflammatory response+++GO:0007186///G protein-coupled receptor signaling pathway+++GO:0009617///response to bacterium+++GO:0010506///regulation of autophagy++…
101631	101631	'Pwwp2b'	mRNA	290	287	251	6.78	6.68	6.26	8.63	9.51	6.94	6.573333333	8.36	423	457	330	276	403.3333333	8.41E-04	0.538072367		GO:0005654///nucleoplasm	GO:0003674///molecular_function	GO:0008150///biological_process
101685	101685	'Spty2d1'	mRNA	751	704	776	7.66	7.06	8.4	9.36	8.42	9.25	7.706666667	9.01	1056	928	1011	743.6666667	998.3333333	8.17E-05	0.409855123		GO:0005634///nucleus+++GO:0005654///nucleoplasm+++GO:0005730///nucleolus	GO:0001042///RNA polymerase I core binding+++GO:0003677///DNA binding+++GO:0042393///histone binding	GO:0006334///nucleosome assembly+++GO:0006355///regulation of transcription, DNA-templated+++GO:0010847///regulation of chromatin assembly+++GO:0043486///histone exchange
101700	101700	'Trim68'	mRNA	204	211	210	4.79	4.87	5.22	3.61	2.96	3.24	4.96	3.27	177	142	154	208.3333333	157.6666667	0.034920965	-0.416189268		GO:0005634///nucleus+++GO:0005654///nucleoplasm+++GO:0005730///nucleolus+++GO:0005737///cytoplasm+++GO:0005794///Golgi apparatus+++GO:0005829///cytosol+++GO:0048471///perinuclear region of cytoplasm	GO:0004842///ubiquitin-protein transferase activity+++GO:0008270///zinc ion binding+++GO:0016740///transferase activity+++GO:0019901///protein kinase binding+++GO:0035035///histone acetyltransferase binding+++GO:0042802///identical protein binding+++GO:0042803///protein homodimerization activity+++GO:0046872///metal ion binding+++GO:0050681///androgen receptor binding+++GO:0061630///ubiquitin pro…	GO:0000209///protein polyubiquitination+++GO:0010468///regulation of gene expression+++GO:0010508///positive regulation of autophagy+++GO:0016567///protein ubiquitination+++GO:0032880///regulation of protein localization+++GO:0043123///positive regulation of I-kappaB kinase/NF-kappaB signaling+++GO:0045087///innate immune response+++GO:0046596///regulation of viral entry into host cell+++GO:00510…
101706	101706	'Numa1'	mRNA	3347	3498	3254	24.2	24.83	24.98	17.34	17.53	17.05	24.67	17.30666667	2768	2735	2632	3366.333333	2711.666667	2.18E-07	-0.323328531		GO:0000139///Golgi membrane+++GO:0000922///spindle pole+++GO:0005634///nucleus+++GO:0005654///nucleoplasm+++GO:0005694///chromosome+++GO:0005737///cytoplasm+++GO:0005813///centrosome+++GO:0005815///microtubule organizing center+++GO:0005829///cytosol+++GO:0005856///cytoskeleton+++GO:0005874///microtubule+++GO:0005876///spindle microtubule+++GO:0005886///plasma membrane+++GO:0005938///cell cortex+…	GO:0005515///protein binding+++GO:0008017///microtubule binding+++GO:0008022///protein C-terminus binding+++GO:0008289///lipid binding+++GO:0015631///tubulin binding+++GO:0019904///protein domain specific binding+++GO:0035091///phosphatidylinositol binding+++GO:0044877///protein-containing complex binding+++GO:0051010///microtubule plus-end binding+++GO:0051011///microtubule minus-end binding+++G…	GO:0000132///establishment of mitotic spindle orientation+++GO:0001578///microtubule bundle formation+++GO:0007049///cell cycle+++GO:0007059///chromosome segregation+++GO:0030513///positive regulation of BMP signaling pathway+++GO:0030953///astral microtubule organization+++GO:0031116///positive regulation of microtubule polymerization+++GO:0032388///positive regulation of intracellular transport…
101739	101739	'Psip1'	mRNA	936.28	905.07	642.53	18.1	16.41	12.17	11.45	11.15	13.02	15.56	11.87333333	684.55	633.14	749.63	827.96	689.1066667	0.04409437	-0.270090206		GO:0000792///heterochromatin+++GO:0005634///nucleus+++GO:0005654///nucleoplasm+++GO:0034399///nuclear periphery+++GO:0035327///transcriptionally active chromatin	GO:0003677///DNA binding+++GO:0003682///chromatin binding+++GO:0003690///double-stranded DNA binding+++GO:0003712///transcription coregulator activity+++GO:0003713///transcription coactivator activity+++GO:0033613///activating transcription factor binding+++GO:0097100///supercoiled DNA binding	GO:0000395///mRNA 5'-splice site recognition+++GO:0006357///regulation of transcription by RNA polymerase II+++GO:0006979///response to oxidative stress+++GO:0009408///response to heat+++GO:0045944///positive regulation of transcription by RNA polymerase II
101744	101744	'Acp7'	mRNA	2190	1998	2055	31.67	28.45	29.28	13	13.33	12.81	29.8	13.04666667	1010	916	935	2081	953.6666667	1.28E-45	-1.138928482		GO:0005575///cellular_component+++GO:0005576///extracellular region	GO:0003993///acid phosphatase activity+++GO:0016787///hydrolase activity+++GO:0046872///metal ion binding	GO:0008150///biological_process+++GO:0016311///dephosphorylation
101772	101772	'Ano1'	mRNA	107	123	119	1.25	1.4	1.49	1.61	1.41	1.42	1.38	1.48	159	137	136	116.3333333	144	0.233675675	0.293967551		GO:0005654///nucleoplasm+++GO:0005737///cytoplasm+++GO:0005886///plasma membrane+++GO:0005887///integral component of plasma membrane+++GO:0009897///external side of plasma membrane+++GO:0016020///membrane+++GO:0016021///integral component of membrane+++GO:0016324///apical plasma membrane+++GO:0034707///chloride channel complex+++GO:0045121///membrane raft	GO:0005102///signaling receptor binding+++GO:0005227///calcium activated cation channel activity+++GO:0005229///intracellular calcium activated chloride channel activity+++GO:0005247///voltage-gated chloride channel activity+++GO:0005254///chloride channel activity+++GO:0005515///protein binding+++GO:0015111///iodide transmembrane transporter activity+++GO:0017128///phospholipid scramblase activi…	GO:0006811///ion transport+++GO:0006812///cation transport+++GO:0006821///chloride transport+++GO:0007200///phospholipase C-activating G protein-coupled receptor signaling pathway+++GO:0007275///multicellular organism development+++GO:0015705///iodide transport+++GO:0034605///cellular response to heat+++GO:0035774///positive regulation of insulin secretion involved in cellular response to glucose…
101809	101809	'Spred3'	mRNA	168	195	178	2.44	2.99	2.67	2.73	2.83	3.27	2.7	2.943333333	210	204	239	180.3333333	217.6666667	0.199998666	0.260134958		GO:0005886///plasma membrane+++GO:0016020///membrane	GO:0005173///stem cell factor receptor binding+++GO:0019901///protein kinase binding	GO:0000188///inactivation of MAPK activity+++GO:0007275///multicellular organism development+++GO:0009966///regulation of signal transduction+++GO:0010719///negative regulation of epithelial to mesenchymal transition+++GO:0010801///negative regulation of peptidyl-threonine phosphorylation+++GO:0030512///negative regulation of transforming growth factor beta receptor signaling pathway+++GO:0043409…
101831	101831	'Faap24'	mRNA	171	234	171	5.52	7.44	5.85	8.32	9.22	7.83	6.27	8.456666667	296.46	320.5	270	192	295.6533333	7.01E-04	0.613747993	03460///Fanconi anemia pathway	GO:0005634///nucleus+++GO:0005654///nucleoplasm+++GO:0043231///intracellular membrane-bounded organelle+++GO:0043240///Fanconi anaemia nuclear complex	GO:0003677///DNA binding+++GO:0003682///chromatin binding	GO:0006281///DNA repair+++GO:0006974///cellular response to DNA damage stimulus+++GO:0008150///biological_process+++GO:0036297///interstrand cross-link repair
101835	101835	'AW146154'	mRNA	295.64	279.69	287.3	4.72	4.39	4.87	2.61	2.41	2.42	4.66	2.48	188.22	169.58	169.03	287.5433333	175.61	1.32E-05	-0.724319583	05168///Herpes simplex virus 1 infection	GO:0005634///nucleus	GO:0000978///RNA polymerase II proximal promoter sequence-specific DNA binding+++GO:0001228///DNA-binding transcription activator activity, RNA polymerase II-specific+++GO:0046872///metal ion binding	GO:0006355///regulation of transcription, DNA-templated+++GO:0006357///regulation of transcription by RNA polymerase II+++GO:0045944///positive regulation of transcription by RNA polymerase II
101861	101861	'Ints4'	mRNA	1462	1490	1472	24.66	24.73	26.32	21.58	22.25	20.19	25.23666667	21.34	1473	1484	1334	1474.666667	1430.333333	0.597219883	-0.056472048		GO:0005634///nucleus+++GO:0005730///nucleolus+++GO:0032039///integrator complex	GO:0003674///molecular_function	GO:0016180///snRNA processing
101867	101867	'Rrp8'	mRNA	543.46	500.02	496.09	10.48	9.5	10.14	11.5	9.81	9.26	10.04	10.19	686.07	572.15	535.08	513.19	597.7666667	0.126040545	0.206974211		GO:0005634///nucleus+++GO:0005654///nucleoplasm+++GO:0005677///chromatin silencing complex+++GO:0005730///nucleolus+++GO:0005829///cytosol+++GO:0005886///plasma membrane+++GO:0033553///rDNA heterochromatin	GO:0008168///methyltransferase activity+++GO:0016740///transferase activity+++GO:0035064///methylated histone binding	GO:0000183///chromatin silencing at rDNA+++GO:0006325///chromatin organization+++GO:0006364///rRNA processing+++GO:0032259///methylation+++GO:0042149///cellular response to glucose starvation+++GO:0046015///regulation of transcription by glucose+++GO:0051726///regulation of cell cycle+++GO:0071158///positive regulation of cell cycle arrest+++GO:0072332///intrinsic apoptotic signaling pathway by p…
101869	101869	'Unc45a'	mRNA	1475	1497	1457	24.11	24.24	25.29	18.68	17.29	17.39	24.54666667	17.78666667	1312	1193	1184	1476.333333	1229.666667	8.33E-04	-0.27657166		GO:0005634///nucleus+++GO:0005737///cytoplasm+++GO:0005794///Golgi apparatus+++GO:0005829///cytosol+++GO:0016020///membrane+++GO:0016021///integral component of membrane+++GO:0016607///nuclear speck+++GO:0048471///perinuclear region of cytoplasm	GO:0005515///protein binding+++GO:0051879///Hsp90 protein binding	GO:0007275///multicellular organism development+++GO:0007517///muscle organ development+++GO:0030154///cell differentiation+++GO:0061077///chaperone-mediated protein folding
101883	101883	'Igflr1'	mRNA	287	276	301	14.9	14.15	16.58	8.68	7.05	7.91	15.21	7.88	192	152	169	288	171	1.01E-05	-0.767808088		GO:0005886///plasma membrane+++GO:0016020///membrane+++GO:0016021///integral component of membrane	GO:0005515///protein binding	GO:0008150///biological_process
101943	101943	'Sf3b3'	mRNA	2476	2490.94	2471.24	30.95	30.63	32.74	27.87	25.9	23.96	31.44	25.91	2566.92	2330	2136.85	2479.393333	2344.59	0.295545662	-0.094365382	03040///Spliceosome	GO:0005634///nucleus+++GO:0005654///nucleoplasm+++GO:0005681///spliceosomal complex+++GO:0005686///U2 snRNP+++GO:0005689///U12-type spliceosomal complex+++GO:0005730///nucleolus+++GO:0071005///U2-type precatalytic spliceosome+++GO:0071013///catalytic step 2 spliceosome	GO:0003676///nucleic acid binding+++GO:0030620///U2 snRNA binding+++GO:0044877///protein-containing complex binding	GO:0000398///mRNA splicing, via spliceosome+++GO:0006397///mRNA processing+++GO:0008380///RNA splicing+++GO:0042177///negative regulation of protein catabolic process
101966	101966	'D8Ertd738e'	mRNA	1868.26	1742.39	1900.1	206.18	191.41	222.12	219.93	257.69	210.97	206.57	229.53	2277.5	2592.79	2102.33	1836.916667	2324.206667	9.19E-04	0.326244239			GO:0003674///molecular_function	GO:0008150///biological_process
101985	101985	'Usb1'	mRNA	543.38	539.76	512.36	17.54	16.97	17.49	28.3	30.29	28.1	17.33333333	28.89666667	1001.12	1045.35	963	531.8333333	1003.156667	1.64E-20	0.90581879		GO:0005634///nucleus+++GO:0005654///nucleoplasm+++GO:0045171///intercellular bridge	GO:0000175///3'-5'-exoribonuclease activity+++GO:0004518///nuclease activity+++GO:0016787///hydrolase activity+++GO:1990838///poly(U)-specific exoribonuclease activity, producing 3' uridine cyclic phosphate ends	GO:0008380///RNA splicing+++GO:0034472///snRNA 3'-end processing+++GO:0034477///U6 snRNA 3'-end processing+++GO:0090305///nucleic acid phosphodiester bond hydrolysis+++GO:0090503///RNA phosphodiester bond hydrolysis, exonucleolytic
101994	101994	'Champ1'	mRNA	767	882	834	10.32	11.66	11.89	8.66	7.95	8.61	11.29	8.406666667	741	665	714	827.6666667	706.6666667	0.029049891	-0.241088893		GO:0000775///chromosome, centromeric region+++GO:0000776///kinetochore+++GO:0000777///condensed chromosome kinetochore+++GO:0000793///condensed chromosome+++GO:0005634///nucleus+++GO:0005654///nucleoplasm+++GO:0005694///chromosome+++GO:0005737///cytoplasm+++GO:0005819///spindle+++GO:0005856///cytoskeleton+++GO:0016604///nuclear body+++GO:0090543///Flemming body	GO:0046872///metal ion binding	GO:0031134///sister chromatid biorientation+++GO:0034501///protein localization to kinetochore+++GO:0035372///protein localization to microtubule+++GO:0051315///attachment of mitotic spindle microtubules to kinetochore
102022	102022	'Ces2a'	mRNA	2.1	1.01	5.69	0.06	0.03	0.19	0	0.03	0	0.093333333	0.01	0	1	0	2.933333333	0.333333333	0.241979686	-2.939503045	00983///Drug metabolism - other enzymes	GO:0005615///extracellular space+++GO:0005783///endoplasmic reticulum+++GO:0043231///intracellular membrane-bounded organelle	GO:0004771///sterol esterase activity+++GO:0004806///triglyceride lipase activity+++GO:0016787///hydrolase activity+++GO:0047376///all-trans-retinyl-palmitate hydrolase, all-trans-retinol forming activity+++GO:0052689///carboxylic ester hydrolase activity+++GO:0102209///trans-permethrin hydrolase activity	GO:0006486///protein glycosylation+++GO:0006693///prostaglandin metabolic process+++GO:0016042///lipid catabolic process+++GO:0042572///retinol metabolic process
102032	102032	'Smim19'	mRNA	728.78	700	569	31.1	29.47	25.76	17.16	18.55	18.42	28.77666667	18.04333333	461.74	487	480	665.9266667	476.2466667	3.34E-05	-0.490971739		GO:0016020///membrane+++GO:0016021///integral component of membrane	GO:0003674///molecular_function	GO:0008150///biological_process
102058	102058	'Exoc8'	mRNA	397	404	431	2.83	2.83	3.25	2.87	2.64	2.99	2.97	2.833333333	465	418	469	410.6666667	450.6666667	0.448448242	0.119561657		GO:0000145///exocyst+++GO:0005737///cytoplasm+++GO:0005770///late endosome+++GO:0005886///plasma membrane+++GO:0030426///growth cone+++GO:0031252///cell leading edge+++GO:0042995///cell projection+++GO:0048471///perinuclear region of cytoplasm	GO:0031267///small GTPase binding+++GO:0035091///phosphatidylinositol binding	GO:0006887///exocytosis+++GO:0006893///Golgi to plasma membrane transport+++GO:0007032///endosome organization+++GO:0008104///protein localization+++GO:0015031///protein transport+++GO:0022617///extracellular matrix disassembly+++GO:0034613///cellular protein localization
102060	102060	'Gadd45gip1'	mRNA	761.07	775.63	684.86	25.42	25.53	24.26	22.47	22.73	21.75	25.07	22.31666667	773.23	763.38	724.34	740.52	753.65	0.901881082	0.015741658		GO:0005634///nucleus+++GO:0005654///nucleoplasm+++GO:0005739///mitochondrion+++GO:0005840///ribosome	GO:0005515///protein binding+++GO:0097177///mitochondrial ribosome binding	GO:0007049///cell cycle+++GO:0008284///positive regulation of cell proliferation+++GO:0071850///mitotic cell cycle arrest+++GO:1903862///positive regulation of oxidative phosphorylation
102075	102075	'Plekhg4'	mRNA	8	6	8	0.1	0.07	0.11	0.44	0.43	0.51	0.093333333	0.46	42	39	47	7.333333333	42.66666667	3.55E-06	2.526666749		GO:0005575///cellular_component	GO:0003674///molecular_function+++GO:0005085///guanyl-nucleotide exchange factor activity	GO:0050790///regulation of catalytic activity+++GO:0090630///activation of GTPase activity
102093	102093	'Phkb'	mRNA	1336	1416	1247	14.93	15.63	14.75	10.87	11.43	10.64	15.10333333	10.98	1102	1148	1051	1333	1100.333333	9.20E-04	-0.28652816	04020///Calcium signaling pathway+++04910///Insulin signaling pathway+++04922///Glucagon signaling pathway	GO:0005886///plasma membrane+++GO:0005964///phosphorylase kinase complex+++GO:0016020///membrane	GO:0005516///calmodulin binding	GO:0005975///carbohydrate metabolic process+++GO:0005977///glycogen metabolic process+++GO:0006468///protein phosphorylation
102098	102098	'Arhgef18'	mRNA	751	742	803	7.54	7.34	8.55	7.52	6.49	7.9	7.81	7.303333333	863	731	879	765.3333333	824.3333333	0.500945183	0.091864256	04530///Tight junction	GO:0005737///cytoplasm+++GO:0005829///cytosol+++GO:0005856///cytoskeleton+++GO:0005886///plasma membrane+++GO:0016020///membrane+++GO:0016324///apical plasma membrane+++GO:0045177///apical part of cell	GO:0005085///guanyl-nucleotide exchange factor activity+++GO:0046872///metal ion binding	GO:0007264///small GTPase mediated signal transduction+++GO:0008360///regulation of cell shape+++GO:0030036///actin cytoskeleton organization+++GO:0035023///regulation of Rho protein signal transduction+++GO:0050790///regulation of catalytic activity+++GO:0051497///negative regulation of stress fiber assembly
102103	102103	'Mtus1'	mRNA	3715	3964	3673	34.19	35.97	35.43	27.33	26.65	27.98	35.19666667	27.32	2985	2834	2922	3784	2913.666667	1.31E-10	-0.388737416		GO:0005634///nucleus+++GO:0005730///nucleolus+++GO:0005737///cytoplasm+++GO:0005739///mitochondrion+++GO:0005794///Golgi apparatus+++GO:0005886///plasma membrane+++GO:0015630///microtubule cytoskeleton+++GO:0016020///membrane+++GO:0016021///integral component of membrane	GO:0008017///microtubule binding	GO:0007049///cell cycle+++GO:0010758///regulation of macrophage chemotaxis
102115	102115	'Dohh'	mRNA	1195	1219	1163	49.43	49.74	51.04	52.47	51.6	53.76	50.07	52.61	1457	1398	1444	1192.333333	1433	0.001731177	0.253497282		GO:0005575///cellular_component+++GO:0016021///integral component of membrane	GO:0004497///monooxygenase activity+++GO:0005506///iron ion binding+++GO:0016491///oxidoreductase activity+++GO:0019135///deoxyhypusine monooxygenase activity+++GO:0046872///metal ion binding	GO:0008612///peptidyl-lysine modification to peptidyl-hypusine
102122	102122	'Psme3ip1'	mRNA	927	971.77	921	29.35	30.38	31.68	29.05	30.51	27.83	30.47	29.13	1034	1070.96	972.81	939.9233333	1025.923333	0.279194597	0.114480507		GO:0005634///nucleus	GO:0003674///molecular_function	GO:0032091///negative regulation of protein binding+++GO:1901799///negative regulation of proteasomal protein catabolic process
102124	102124	'Enkd1'	mRNA	261	278	248	11.96	12.56	12.06	6.9	7.61	6.8	12.19333333	7.103333333	173	186	166	262.3333333	175	5.64E-04	-0.594023062		GO:0005881///cytoplasmic microtubule+++GO:0015630///microtubule cytoskeleton+++GO:0097546///ciliary base	GO:0003674///molecular_function	GO:0008150///biological_process
102141	102141	'Snx25'	mRNA	294	318	324	4.89	5.21	5.74	3.28	3.44	3.31	5.28	3.343333333	226	232	221	312	226.3333333	0.003182658	-0.476306841		GO:0005768///endosome+++GO:0010008///endosome membrane+++GO:0016020///membrane+++GO:0016021///integral component of membrane+++GO:0043231///intracellular membrane-bounded organelle	GO:0034713///type I transforming growth factor beta receptor binding+++GO:0035091///phosphatidylinositol binding	GO:0015031///protein transport+++GO:0030512///negative regulation of transforming growth factor beta receptor signaling pathway+++GO:0032801///receptor catabolic process+++GO:0060394///negative regulation of pathway-restricted SMAD protein phosphorylation
102162	102162	'Taf5l'	mRNA	499	565	185	9.2	10.26	3.62	4.01	4.73	5.13	7.693333333	4.623333333	250	288	310	416.3333333	282.6666667	0.312316141	-0.546465642	03022///Basal transcription factors	GO:0000123///histone acetyltransferase complex+++GO:0000124///SAGA complex+++GO:0005634///nucleus+++GO:0005669///transcription factor TFIID complex+++GO:0016607///nuclear speck+++GO:0030914///STAGA complex+++GO:0033276///transcription factor TFTC complex+++GO:0036464///cytoplasmic ribonucleoprotein granule	GO:0003713///transcription coactivator activity	GO:0006355///regulation of transcription, DNA-templated+++GO:0016573///histone acetylation+++GO:0043966///histone H3 acetylation+++GO:0045893///positive regulation of transcription, DNA-templated+++GO:1904672///regulation of somatic stem cell population maintenance
102182	102182	'Prmt9'	mRNA	300	288	142	6.05	6.04	3.41	3.4	3.63	3.3	5.166666667	3.443333333	170	192	162	243.3333333	174.6666667	0.060023494	-0.474993773		GO:0005737///cytoplasm	GO:0008168///methyltransferase activity+++GO:0016274///protein-arginine N-methyltransferase activity+++GO:0016740///transferase activity+++GO:0035241///protein-arginine omega-N monomethyltransferase activity+++GO:0035243///protein-arginine omega-N symmetric methyltransferase activity	GO:0006397///mRNA processing+++GO:0018216///peptidyl-arginine methylation+++GO:0019918///peptidyl-arginine methylation, to symmetrical-dimethyl arginine+++GO:0032259///methylation+++GO:0035246///peptidyl-arginine N-methylation+++GO:0035247///peptidyl-arginine omega-N-methylation
102193	102193	'Zdhhc7'	mRNA	1076	1158	907	20.95	22.01	18.58	18.69	21.29	20.75	20.51333333	20.24333333	1101	1229	1190	1047	1173.333333	0.142412929	0.15784496		GO:0000139///Golgi membrane+++GO:0005654///nucleoplasm+++GO:0005783///endoplasmic reticulum+++GO:0005794///Golgi apparatus+++GO:0016020///membrane+++GO:0016021///integral component of membrane	GO:0016409///palmitoyltransferase activity+++GO:0016740///transferase activity+++GO:0016746///transferase activity, transferring acyl groups+++GO:0019705///protein-cysteine S-myristoyltransferase activity+++GO:0019706///protein-cysteine S-palmitoyltransferase activity	GO:0006612///protein targeting to membrane+++GO:0008277///regulation of G protein-coupled receptor signaling pathway+++GO:0009895///negative regulation of catabolic process+++GO:0018230///peptidyl-L-cysteine S-palmitoylation+++GO:0018345///protein palmitoylation+++GO:0030859///polarized epithelial cell differentiation+++GO:0044381///glucose import in response to insulin stimulus+++GO:1902044///re…
102209	102209	'Snapc2'	mRNA	963	1027	954	37.52	39.42	39.41	34.51	32.33	34.7	38.78333333	33.84666667	1019	932	992	981.3333333	981	0.916747509	-0.012393961		GO:0005634///nucleus+++GO:0005654///nucleoplasm+++GO:0005829///cytosol+++GO:0016604///nuclear body	GO:0003674///molecular_function	GO:0008150///biological_process
102216272	102216272	'Ak6'	mRNA	287.67	277.03	311.52	18.62	17.74	21.4	35.2	33.97	30.59	19.25333333	33.25333333	623.25	586.31	523.51	292.0733333	577.69	4.29E-13	0.970007519	00230///Purine metabolism+++01240///Biosynthesis of cofactors+++03008///Ribosome biogenesis in eukaryotes	GO:0005634///nucleus+++GO:0005654///nucleoplasm+++GO:0005730///nucleolus+++GO:0005737///cytoplasm+++GO:0005813///centrosome+++GO:0005829///cytosol+++GO:0015030///Cajal body+++GO:0016607///nuclear speck	GO:0000166///nucleotide binding+++GO:0004017///adenylate kinase activity+++GO:0004140///dephospho-CoA kinase activity+++GO:0005524///ATP binding+++GO:0016301///kinase activity+++GO:0016740///transferase activity+++GO:0016887///ATPase activity	GO:0015937///coenzyme A biosynthetic process+++GO:0016310///phosphorylation+++GO:0046940///nucleoside monophosphate phosphorylation
102247	102247	'Gpat4'	mRNA	1663	1705	1587	22.36	22.49	22.67	25.62	25.17	25.11	22.50666667	25.3	2171	2093	2072	1651.666667	2112	7.20E-07	0.34336621	00561///Glycerolipid metabolism+++00564///Glycerophospholipid metabolism	GO:0005783///endoplasmic reticulum+++GO:0005789///endoplasmic reticulum membrane+++GO:0016020///membrane+++GO:0016021///integral component of membrane+++GO:0030176///integral component of endoplasmic reticulum membrane	GO:0004366///glycerol-3-phosphate O-acyltransferase activity+++GO:0005515///protein binding+++GO:0016740///transferase activity+++GO:0016746///transferase activity, transferring acyl groups+++GO:0102420///sn-1-glycerol-3-phosphate C16:0-DCA-CoA acyl transferase activity	GO:0002071///glandular epithelial cell maturation+++GO:0006629///lipid metabolic process+++GO:0006631///fatty acid metabolic process+++GO:0006637///acyl-CoA metabolic process+++GO:0006641///triglyceride metabolic process+++GO:0006656///phosphatidylcholine biosynthetic process+++GO:0007595///lactation+++GO:0008610///lipid biosynthetic process+++GO:0008654///phospholipid biosynthetic process+++GO:0…
102278	102278	'Cpne7'	mRNA	28	32	36	0.73	0.78	0.99	5.85	5.45	5.67	0.833333333	5.656666667	271	247	240	32	252.6666667	2.92E-35	2.966789829		GO:0005634///nucleus+++GO:0005737///cytoplasm+++GO:0005886///plasma membrane+++GO:0016020///membrane	GO:0005544///calcium-dependent phospholipid binding+++GO:0046872///metal ion binding	GO:0071277///cellular response to calcium ion
102294	102294	'Cyp4v3'	mRNA	456	455	488	8.66	8.51	9.84	11.33	11.18	10.78	9.003333333	11.09666667	686	661	632	466.3333333	659.6666667	3.44E-05	0.486247759		GO:0005783///endoplasmic reticulum+++GO:0005789///endoplasmic reticulum membrane+++GO:0016020///membrane+++GO:0016021///integral component of membrane	GO:0004497///monooxygenase activity+++GO:0005506///iron ion binding+++GO:0016491///oxidoreductase activity+++GO:0016705///oxidoreductase activity, acting on paired donors, with incorporation or reduction of molecular oxygen+++GO:0020037///heme binding+++GO:0046872///metal ion binding+++GO:0102033///fatty acid omega-hydroxylase activity	GO:0006629///lipid metabolic process+++GO:0006631///fatty acid metabolic process+++GO:0010430///fatty acid omega-oxidation
102323	102323	'Dcun1d2'	mRNA	611.19	572.68	650.28	11.92	10.88	13.42	11.29	10.22	11.35	12.07333333	10.95333333	673.55	589.7	653.58	611.3833333	638.9433333	0.768822842	0.04742292		GO:0000151///ubiquitin ligase complex+++GO:0005634///nucleus+++GO:0005737///cytoplasm	GO:0031624///ubiquitin conjugating enzyme binding+++GO:0032182///ubiquitin-like protein binding+++GO:0097602///cullin family protein binding	GO:0045116///protein neddylation+++GO:0051443///positive regulation of ubiquitin-protein transferase activity+++GO:2000434///regulation of protein neddylation+++GO:2000436///positive regulation of protein neddylation
102334	102334	'Ankrd10'	mRNA	1795.42	1767.99	1731.64	31.02	30.62	31.75	28.52	26.76	25.27	31.13	26.85	1785.7	1665.4	1600.1	1765.016667	1683.733333	0.367659446	-0.080368418		GO:0005575///cellular_component	GO:0003674///molecular_function
102339	102339	'Cog4'	mRNA	913	1116.06	902.76	18.28	22.03	19.19	21.77	23.46	23.87	19.83333333	23.03333333	1249.08	1315	1327.15	977.2733333	1297.076667	3.88E-05	0.400168237		GO:0000139///Golgi membrane+++GO:0005737///cytoplasm+++GO:0005794///Golgi apparatus+++GO:0005829///cytosol+++GO:0016020///membrane+++GO:0017119///Golgi transport complex	GO:0042802///identical protein binding	GO:0006890///retrograde vesicle-mediated transport, Golgi to ER+++GO:0007030///Golgi organization+++GO:0015031///protein transport+++GO:0048213///Golgi vesicle prefusion complex stabilization
102371	102371	'Myzap'	mRNA	659	723	684	16.21	17.52	17.85	19.23	18.23	21.04	17.19333333	19.5	899	832	952	688.6666667	894.3333333	4.61E-04	0.364782165		GO:0005622///intracellular+++GO:0005635///nuclear envelope+++GO:0005665///RNA polymerase II, core complex+++GO:0005737///cytoplasm+++GO:0005856///cytoskeleton+++GO:0005886///plasma membrane+++GO:0016020///membrane+++GO:0016591///RNA polymerase II, holoenzyme+++GO:0030018///Z disc+++GO:0030054///cell junction+++GO:0030864///cortical actin cytoskeleton+++GO:0031234///extrinsic component of cytoplas…	GO:0005515///protein binding	GO:0035556///intracellular signal transduction
102414	102414	'Clk3'	mRNA	1951.14	2020.55	1711.29	53.83	54.84	50.37	42.47	44.44	43.12	53.01333333	43.34333333	1681.8	1721.38	1665.87	1894.326667	1689.683333	0.026666012	-0.174039961		GO:0001669///acrosomal vesicle+++GO:0005634///nucleus+++GO:0005654///nucleoplasm+++GO:0005737///cytoplasm+++GO:0031410///cytoplasmic vesicle+++GO:0045111///intermediate filament cytoskeleton	GO:0000166///nucleotide binding+++GO:0004672///protein kinase activity+++GO:0004674///protein serine/threonine kinase activity+++GO:0004712///protein serine/threonine/tyrosine kinase activity+++GO:0004713///protein tyrosine kinase activity+++GO:0004714///transmembrane receptor protein tyrosine kinase activity+++GO:0005524///ATP binding+++GO:0016301///kinase activity+++GO:0016740///transferase act…	GO:0006468///protein phosphorylation+++GO:0016310///phosphorylation+++GO:0018108///peptidyl-tyrosine phosphorylation+++GO:0043484///regulation of RNA splicing+++GO:0046777///protein autophosphorylation
102423	102423	'Hinfp'	mRNA	452.5	465	464.04	3.88	4.46	4.78	5.07	4.28	4.93	4.373333333	4.76	475	417.81	416	460.5133333	436.27	0.557553807	-0.091999332		GO:0005634///nucleus+++GO:0005654///nucleoplasm+++GO:0005730///nucleolus+++GO:0015030///Cajal body	GO:0000976///transcription regulatory region sequence-specific DNA binding+++GO:0000977///RNA polymerase II regulatory region sequence-specific DNA binding+++GO:0000978///RNA polymerase II proximal promoter sequence-specific DNA binding+++GO:0000981///DNA-binding transcription factor activity, RNA polymerase II-specific+++GO:0001227///DNA-binding transcription repressor activity, RNA polymerase I…	GO:0000077///DNA damage checkpoint+++GO:0000082///G1/S transition of mitotic cell cycle+++GO:0000083///regulation of transcription involved in G1/S transition of mitotic cell cycle+++GO:0000122///negative regulation of transcription by RNA polymerase II+++GO:0001701///in utero embryonic development+++GO:0006281///DNA repair+++GO:0006351///transcription, DNA-templated+++GO:0006355///regulation of …
102436	102436	'Lars2'	mRNA	314	378	392	4.34	5.12	5.72	4.29	3.94	3.66	5.06	3.963333333	357	322	295	361.3333333	324.6666667	0.348692266	-0.170218608	00970///Aminoacyl-tRNA biosynthesis	GO:0005739///mitochondrion+++GO:0005759///mitochondrial matrix	GO:0000166///nucleotide binding+++GO:0002161///aminoacyl-tRNA editing activity+++GO:0004812///aminoacyl-tRNA ligase activity+++GO:0004823///leucine-tRNA ligase activity+++GO:0005524///ATP binding+++GO:0016874///ligase activity	GO:0006412///translation+++GO:0006418///tRNA aminoacylation for protein translation+++GO:0006429///leucyl-tRNA aminoacylation+++GO:0032543///mitochondrial translation+++GO:0106074///aminoacyl-tRNA metabolism involved in translational fidelity
102442	102442	'Dennd4a'	mRNA	846	763.26	648	5.22	4.66	4.25	3.31	2.79	3.22	4.71	3.106666667	616	511	578.92	752.42	568.64	4.65E-04	-0.41405453		GO:0031410///cytoplasmic vesicle	GO:0005085///guanyl-nucleotide exchange factor activity	GO:0032483///regulation of Rab protein signal transduction+++GO:0050790///regulation of catalytic activity
102443350	102443350	'Xndc1'	mRNA	248.43	214.02	170.5	4.19	3.56	3.07	3.38	3.17	3.64	3.606666667	3.396666667	229	210.16	241.04	210.9833333	226.7333333	0.681962142	0.098551061		GO:0005575///cellular_component+++GO:0005634///nucleus+++GO:0005887///integral component of plasma membrane+++GO:0034703///cation channel complex	GO:0003674///molecular_function+++GO:0003684///damaged DNA binding+++GO:0015279///store-operated calcium channel activity+++GO:0070679///inositol 1,4,5 trisphosphate binding	GO:0000012///single strand break repair+++GO:0006828///manganese ion transport+++GO:0007338///single fertilization+++GO:0008150///biological_process+++GO:0051480///regulation of cytosolic calcium ion concentration+++GO:0070588///calcium ion transmembrane transport
102443351	102443351	'Xntrpc'	mRNA	68.57	69.98	67.5	0.82	0.82	0.85	0	0.29	0.08	0.83	0.123333333	0	27.84	7.24	68.68333333	11.69333333	0.090488898	-2.575749312		GO:0005634///nucleus+++GO:0005887///integral component of plasma membrane+++GO:0016020///membrane+++GO:0016021///integral component of membrane+++GO:0034703///cation channel complex	GO:0003684///damaged DNA binding+++GO:0005216///ion channel activity+++GO:0005262///calcium channel activity+++GO:0015279///store-operated calcium channel activity+++GO:0070679///inositol 1,4,5 trisphosphate binding	GO:0000012///single strand break repair+++GO:0006811///ion transport+++GO:0006828///manganese ion transport+++GO:0007338///single fertilization+++GO:0051480///regulation of cytosolic calcium ion concentration+++GO:0055085///transmembrane transport+++GO:0070588///calcium ion transmembrane transport
102448	102448	'Xylb'	mRNA	137	156	164	1.93	2.16	2.7	1.55	1.95	1.59	2.263333333	1.696666667	110	143	110	152.3333333	121	0.173391472	-0.344831088	00040///Pentose and glucuronate interconversions	GO:0005829///cytosol	GO:0000166///nucleotide binding+++GO:0004856///xylulokinase activity+++GO:0005524///ATP binding+++GO:0016301///kinase activity+++GO:0016740///transferase activity+++GO:0016773///phosphotransferase activity, alcohol group as acceptor	GO:0005975///carbohydrate metabolic process+++GO:0005997///xylulose metabolic process+++GO:0016310///phosphorylation+++GO:0042732///D-xylose metabolic process+++GO:0046835///carbohydrate phosphorylation
102462	102462	'Imp3'	mRNA	881	849	751	64.43	61.47	58.28	65.05	59.3	64.3	61.39333333	62.88333333	1019	905	973	827	965.6666667	0.031498177	0.213257359	03008///Ribosome biogenesis in eukaryotes	GO:0005634///nucleus+++GO:0005654///nucleoplasm+++GO:0005730///nucleolus+++GO:0030684///preribosome+++GO:0032040///small-subunit processome+++GO:0034457///Mpp10 complex	GO:0003723///RNA binding+++GO:0019843///rRNA binding+++GO:0030515///snoRNA binding	GO:0006364///rRNA processing+++GO:0042254///ribosome biogenesis
102502	102502	'Pls1'	mRNA	8703	8827	8501	126.22	126.49	131.39	33.95	33.58	32.94	128.0333333	33.49	2685	2591	2524	8677	2600	1.67E-223	-1.750883265		GO:0005737///cytoplasm+++GO:0005829///cytosol+++GO:0005884///actin filament+++GO:0005903///brush border+++GO:0032420///stereocilium+++GO:0032432///actin filament bundle+++GO:0042995///cell projection+++GO:1990357///terminal web	GO:0003779///actin binding+++GO:0005509///calcium ion binding+++GO:0005515///protein binding+++GO:0046872///metal ion binding+++GO:0051015///actin filament binding	GO:0001951///intestinal D-glucose absorption+++GO:0030033///microvillus assembly+++GO:0032532///regulation of microvillus length+++GO:0040018///positive regulation of multicellular organism growth+++GO:0051017///actin filament bundle assembly+++GO:0051639///actin filament network formation+++GO:0060088///auditory receptor cell stereocilium organization+++GO:0060121///vestibular receptor cell ster…
102545	102545	'Cmtm7'	mRNA	981	1038	978	54	56.39	57.03	77.41	90.19	84.58	55.80666667	84.06	1618	1837	1710	999	1721.666667	7.16E-19	0.774939171		GO:0005615///extracellular space+++GO:0016020///membrane+++GO:0016021///integral component of membrane	GO:0003674///molecular_function+++GO:0005125///cytokine activity	GO:0002337///B-1a B cell differentiation+++GO:0006935///chemotaxis+++GO:0007165///signal transduction
102566	102566	'Ano10'	mRNA	1494	1615	1556	31.19	33.27	34.52	31.22	29.34	29.99	32.99333333	30.18333333	1719	1575	1599	1555	1631	0.577538	0.055839723		GO:0005622///intracellular+++GO:0005886///plasma membrane+++GO:0016020///membrane+++GO:0016021///integral component of membrane+++GO:0043231///intracellular membrane-bounded organelle	GO:0005227///calcium activated cation channel activity+++GO:0005229///intracellular calcium activated chloride channel activity+++GO:0017128///phospholipid scramblase activity	GO:0006812///cation transport+++GO:0006821///chloride transport+++GO:0034220///ion transmembrane transport+++GO:0055085///transmembrane transport+++GO:0098655///cation transmembrane transport
102570	102570	'Slc22a13'	mRNA	11	2	13	0.3	0.06	0.34	0.08	0.13	0.09	0.233333333	0.1	5	5	4	8.666666667	4.666666667	0.442652519	-0.925313245		GO:0005783///endoplasmic reticulum+++GO:0005794///Golgi apparatus+++GO:0005886///plasma membrane+++GO:0016020///membrane+++GO:0016021///integral component of membrane+++GO:0016324///apical plasma membrane	GO:0022857///transmembrane transporter activity+++GO:0090416///nicotinate transmembrane transporter activity	GO:0002854///positive regulation of T cell mediated cytotoxicity directed against tumor cell target+++GO:0015747///urate transport+++GO:0045922///negative regulation of fatty acid metabolic process+++GO:0055085///transmembrane transport+++GO:2001142///nicotinate transport
102580	102580	'Alg9'	mRNA	357	335	156	7.36	6.68	3.58	4.12	4.16	4.04	5.873333333	4.106666667	227	222	213	282.6666667	220.6666667	0.169308933	-0.353775662	00510///N-Glycan biosynthesis+++00513///Various types of N-glycan biosynthesis	GO:0005783///endoplasmic reticulum+++GO:0005789///endoplasmic reticulum membrane+++GO:0016020///membrane+++GO:0016021///integral component of membrane	GO:0000026///alpha-1,2-mannosyltransferase activity+++GO:0000030///mannosyltransferase activity+++GO:0016740///transferase activity+++GO:0016757///transferase activity, transferring glycosyl groups+++GO:0052918///dol-P-Man:Man(8)GlcNAc(2)-PP-Dol alpha-1,2-mannosyltransferase activity+++GO:0052926///dol-P-Man:Man(6)GlcNAc(2)-PP-Dol alpha-1,2-mannosyltransferase activity	GO:0006486///protein glycosylation+++GO:0006487///protein N-linked glycosylation+++GO:0097502///mannosylation
102595	102595	'Plekho2'	mRNA	879	912	924	13.88	14.27	15.51	29.96	31.65	30.04	14.55333333	30.55	2190	2236	2123	905	2183	1.24E-55	1.257664439		GO:0005575///cellular_component	GO:0003674///molecular_function	GO:0071888///macrophage apoptotic process
102607	102607	'Snx19'	mRNA	1158	1245	1347	11.01	11.62	13.65	9.06	9.02	8.18	12.09333333	8.753333333	1089	1053	947	1250	1029.666667	0.006100195	-0.295390299		GO:0005737///cytoplasm+++GO:0005768///endosome+++GO:0016020///membrane+++GO:0030659///cytoplasmic vesicle membrane+++GO:0031410///cytoplasmic vesicle+++GO:0031901///early endosome membrane+++GO:0043231///intracellular membrane-bounded organelle	GO:0008289///lipid binding+++GO:0032266///phosphatidylinositol-3-phosphate binding+++GO:0035091///phosphatidylinositol binding	GO:0002062///chondrocyte differentiation+++GO:0006887///exocytosis+++GO:0015031///protein transport+++GO:0030073///insulin secretion+++GO:1990502///dense core granule maturation
102614	102614	'Rpp25'	mRNA	5	7	6	0.22	0.31	0.28	0.78	0.84	0.48	0.27	0.7	20	21	12	6	17.66666667	0.048131083	1.546390201	03008///Ribosome biogenesis in eukaryotes	GO:0000172///ribonuclease MRP complex+++GO:0005634///nucleus+++GO:0005654///nucleoplasm+++GO:0005730///nucleolus+++GO:0030677///ribonuclease P complex+++GO:0030681///multimeric ribonuclease P complex+++GO:0034451///centriolar satellite	GO:0003676///nucleic acid binding+++GO:0003723///RNA binding+++GO:0004526///ribonuclease P activity+++GO:0016787///hydrolase activity+++GO:0033204///ribonuclease P RNA binding	GO:0001682///tRNA 5'-leader removal+++GO:0006364///rRNA processing+++GO:0008033///tRNA processing+++GO:0090501///RNA phosphodiester bond hydrolysis+++GO:0090502///RNA phosphodiester bond hydrolysis, endonucleolytic
102626	102626	'Mapkapk3'	mRNA	448	498	428	8.94	9.7	8.91	18.65	19.25	19.97	9.183333333	19.29	1087	1089	1121	458	1099	2.73E-38	1.252945506	04010///MAPK signaling pathway+++04370///VEGF signaling pathway	GO:0005634///nucleus+++GO:0005654///nucleoplasm+++GO:0005737///cytoplasm	GO:0000166///nucleotide binding+++GO:0004672///protein kinase activity+++GO:0004674///protein serine/threonine kinase activity+++GO:0004683///calmodulin-dependent protein kinase activity+++GO:0005516///calmodulin binding+++GO:0005524///ATP binding+++GO:0009931///calcium-dependent protein serine/threonine kinase activity+++GO:0016301///kinase activity+++GO:0016740///transferase activity+++GO:00510…	GO:0002224///toll-like receptor signaling pathway+++GO:0006468///protein phosphorylation+++GO:0016310///phosphorylation+++GO:0018105///peptidyl-serine phosphorylation+++GO:0032496///response to lipopolysaccharide+++GO:0034097///response to cytokine+++GO:0035556///intracellular signal transduction+++GO:0044351///macropinocytosis+++GO:0046777///protein autophosphorylation
102631503	102631503	'Gm29825'	mRNA	1	2	0	0.03	0.06	0	0.04	0.06	0.08	0.03	0.06	1.5	2.37	3	1	2.29	0.703304273	1.022268853
102631681	102631681	'Gm29958'	mRNA	1	3	0	0.05	0.15	0	0	0	0	0.066666667	0	0	0	0	1.333333333	0	0.492448657	-2.82872934
102631705	102631705	'Gm29975'	mRNA	876.53	983	897.01	1.84	2.02	2	1.86	1.82	1.94	1.953333333	1.873333333	1023	979	1031	918.8466667	1011	0.222009398	0.126671758
102631730	102631730	'4930512M02Rik'	mRNA	167.25	142.47	139	16.14	13.65	14.24	8.62	6.64	7.85	14.67666667	7.703333333	102.18	76.57	89.73	149.5733333	89.49333333	0.001418072	-0.759329913		GO:0005575///cellular_component+++GO:0016020///membrane+++GO:0016021///integral component of membrane	GO:0003674///molecular_function	GO:0008150///biological_process
102631805	102631805	'Gm272'	mRNA	0	2	0	0	0.02	0	0	0	0	0.006666667	0	0	0	0	0.666666667	0	0.750387006	-1.824848553
102631912	102631912	'Ndufb1'	mRNA	446	414	613	158.86	149.96	232.8	170.26	194.74	199.1	180.54	188.0333333	535	592	600	491	575.6666667	0.265103892	0.208921923		GO:0005739///mitochondrion+++GO:0005743///mitochondrial inner membrane+++GO:0005747///mitochondrial respiratory chain complex I+++GO:0016020///membrane+++GO:0016021///integral component of membrane+++GO:0016607///nuclear speck+++GO:0070469///respiratory chain	GO:0003954///NADH dehydrogenase activity	GO:0032981///mitochondrial respiratory chain complex I assembly
102631952	102631952	'Gm5928'	mRNA	2	1	2	0.13	0.06	0.13	0.06	0.11	0.23	0.106666667	0.133333333	1	2	4	1.666666667	2.333333333	0.847264218	0.471682808
102632	102632	'Acad11'	mRNA	1021	1048	1036	16.69	16.85	17.96	11.05	11.23	11.97	17.16666667	11.41666667	778	772	816	1035	788.6666667	1.84E-05	-0.404435436		GO:0005634///nucleus+++GO:0005739///mitochondrion+++GO:0005777///peroxisome+++GO:0016020///membrane+++GO:0031966///mitochondrial membrane	GO:0004466///long-chain-acyl-CoA dehydrogenase activity+++GO:0016491///oxidoreductase activity+++GO:0016627///oxidoreductase activity, acting on the CH-CH group of donors+++GO:0017099///very-long-chain-acyl-CoA dehydrogenase activity+++GO:0050660///flavin adenine dinucleotide binding+++GO:0070991///medium-chain-acyl-CoA dehydrogenase activity	GO:0006629///lipid metabolic process+++GO:0006631///fatty acid metabolic process+++GO:0006635///fatty acid beta-oxidation+++GO:0033539///fatty acid beta-oxidation using acyl-CoA dehydrogenase
102632113	102632113	'Gm3727'	mRNA	1	0	0	0.11	0	0	0	0	0.2	0.036666667	0.066666667	0	0	2	0.333333333	0.666666667	0.863090843	0.890645578		GO:0005575///cellular_component	GO:0003674///molecular_function	GO:0008150///biological_process
102632142	102632142	'Gm18905'	mRNA	3	0	2	0.07	0	0.05	0	0.02	0	0.04	0.006666667	0	1	0	1.666666667	0.333333333	0.494453423	-2.242820423
102632224	102632224	'Gm8062'	mRNA	10	9.26	8.23	1.37	1.27	1.2	0.33	0.21	1	1.28	0.513333333	2.74	1.68	7.98	9.163333333	4.133333333	0.221872431	-1.441277408
102632353	102632353	'Gm30447'	mRNA	15	6.64	5	0.12	0.05	0.04	0.06	0.04	0.01	0.07	0.036666667	8	6	2	8.88	5.333333333	0.56394486	-0.706365209
102632403	102632403	'Rpl17-ps8'	mRNA	33.2	34.01	26.77	2.3	2.34	1.97	2.16	2.06	2.68	2.203333333	2.3	35.73	33.16	42.75	31.32666667	37.21333333	0.666836161	0.234868469
102632425	102632425	'Gm30500'	mRNA	2595	2596	2354	80.82	79.68	77.78	7.26	6.38	6.66	79.42666667	6.766666667	268	230	238	2515	245.3333333	0	-3.36886732
102632427	102632427	'Gm30502'	mRNA	5.08	6.1	4.06	0.17	0.2	0.15	0	0.06	0.06	0.173333333	0.04	0	2.01	2.02	5.08	1.343333333	0.250717656	-1.902591946
102632470	102632470	'Gm30534'	mRNA	0	1	0	0	0.42	0	0	0	0	0.14	0	0	0	0	0.333333333	0	0.863090843	-0.97353728	03060///Protein export+++04141///Protein processing in endoplasmic reticulum+++04145///Phagosome+++05110///Vibrio cholerae infection
102632483	102632483	'Gm17330'	mRNA	65.92	57.5	23.85	1.27	1.77	0.85	0.36	0.31	0.57	1.296666667	0.413333333	30.02	19.54	27.91	49.09	25.82333333	0.061733371	-0.929897195
102632554	102632554	'Gm30599'	mRNA	0	2	2	0	0.09	0.1	0.04	0.08	0	0.063333333	0.04	1	2	0	1.333333333	1	0.884675627	-0.434297309
102632660	102632660	'Gm30679'	mRNA	3	3	8	0.06	0.05	0.16	0.05	0.1	0.05	0.09	0.066666667	3	6	3	4.666666667	4	0.866193436	-0.251582739
102632693	102632693	'Gm30698'	mRNA	3.12	1.05	1.06	0.16	0.05	0.06	0.04	0.05	0	0.09	0.03	1	1	0	1.743333333	0.666666667	0.651934667	-1.327111254
102632737	102632737	'Gm30732'	mRNA	25	15	17	0.32	0.19	0.23	0.22	0.11	0.15	0.246666667	0.16	20	10	13	19	14.33333333	0.585292461	-0.422464833
102632738	102632738	'Gm30733'	mRNA	4	1	1	0.06	0.01	0.02	0.03	0.03	0.05	0.03	0.036666667	2	2	4	2	2.666666667	0.860896788	0.414786444
102632739	102632739	'Gm19774'	mRNA	0	0	1.74	0	0	0.38	0.43	0	0.27	0.126666667	0.233333333	2.33	0	1.39	0.58	1.24	0.73494348	1.452265523
102632837	102632837	'Rnf212b'	mRNA	0	0	1	0	0	0.05	0	0	0	0.016666667	0	0	0	0	0.333333333	0	0.863090843	-0.97353728		GO:0000795///synaptonemal complex	GO:0019789///SUMO transferase activity+++GO:0046872///metal ion binding	GO:0007129///synapsis+++GO:0007131///reciprocal meiotic recombination+++GO:0016925///protein sumoylation
102633050	102633050	'Gm6293'	mRNA	13	9	8	2.7	1.88	1.77	1.1	1.14	1.53	2.116666667	1.256666667	6	6	8	10	6.666666667	0.571394081	-0.591592201
102633075	102633075	'Gm30990'	mRNA	18.68	13	11	0.14	0.1	0.09	0.06	0.03	0.03	0.11	0.04	9	4	5	14.22666667	6	0.157874058	-1.234597485
102633156	102633156	'Gm4631'	mRNA	16.7	19.44	37.86	0.1	0.11	0.22	0.22	0.18	0.03	0.143333333	0.143333333	47.85	34.99	6.49	24.66666667	29.77666667	0.791143807	0.235745409		GO:0005575///cellular_component+++GO:0005634///nucleus	GO:0000978///RNA polymerase II proximal promoter sequence-specific DNA binding+++GO:0001228///DNA-binding transcription activator activity, RNA polymerase II-specific+++GO:0046872///metal ion binding	GO:0006357///regulation of transcription by RNA polymerase II
102633230	102633230	'Gm11633'	mRNA	1	2	0	0.02	0.03	0	0.06	0.13	0.03	0.016666667	0.073333333	4	9	2	1	5	0.188391016	2.339530253
102633301	102633301	'Gm31160'	mRNA	4	5	1	0.03	0.04	0.01	0.04	0.02	0.01	0.026666667	0.023333333	2	3	1	3.333333333	2	0.720293678	-0.724043171		GO:0016020///membrane+++GO:0016021///integral component of membrane
102633424	102633424	'Gm31255'	mRNA	57.75	45.31	71.01	0.16	0.12	0.21	0.17	0.1	0.12	0.163333333	0.13	68.89	42.08	46.54	58.02333333	52.50333333	0.723917416	-0.173894323
102633458	102633458	'Gm11100'	mRNA	8.17	15.43	16.37	0.29	0.54	0.61	0.67	0.36	0.46	0.48	0.496666667	21.91	11.44	14.39	13.32333333	15.91333333	0.819571138	0.2151231		GO:0005575///cellular_component	GO:0003674///molecular_function	GO:0008150///biological_process
102633498	102633498	'Gm31309'	mRNA	12	4	2	0.4	0.13	0.07	0.12	0	0.09	0.2	0.07	4	0	3	6	2.333333333	0.389904241	-1.367152488
102633525	102633525	'Gm31332'	mRNA	12.02	14.03	10.02	0.27	0.31	0.24	0.39	0.22	0.4	0.273333333	0.336666667	20.03	11.01	20.03	12.02333333	17.02333333	0.537294085	0.491950371
102633750	102633750	'Gm10130'	mRNA	112.36	97.8	73.78	2.99	2.54	2.07	1.6	1.6	1.64	2.533333333	1.613333333	69.1	68.15	68.95	94.64666667	68.73333333	0.127840813	-0.465809763		GO:0005575///cellular_component	GO:0003674///molecular_function+++GO:0046872///metal ion binding	GO:0006355///regulation of transcription, DNA-templated+++GO:0008150///biological_process
102633763	102633763	'Gm31513'	mRNA	14.64	8.62	9.85	0.15	0.09	0.11	0.17	0.04	0.07	0.116666667	0.093333333	18.8	4.2	7.15	11.03666667	10.05	0.913490217	-0.1182116
102633782	102633782	'Gm31526'	mRNA	25.61	20.32	16.29	0.63	0.49	0.43	0.47	0.51	0.48	0.516666667	0.486666667	21.94	22.96	21.73	20.74	22.21	0.929247568	0.063084132
102633783	102633783	'LOC102633783'	mRNA	1	0	0	0.08	0	0	0.11	0.07	0.04	0.026666667	0.073333333	1.58	1.05	0.52	0.333333333	1.05	0.863090843	0.881254164
102633800	102633800	'Gm12770'	mRNA	0	1	1.99	0	0.16	0.35	0.14	0	0.3	0.17	0.146666667	1	0	2	0.996666667	1	0.872036916	0.557526301
102633809	102633809	'Gm3785'	mRNA	9	11.4	9.4	1.89	2.41	2.1	1.61	3.83	2.71	2.133333333	2.716666667	8.7	20	14.02	9.933333333	14.24	0.556421822	0.531573185
102633888	102633888	'Gm31606'	mRNA	109.46	102.89	84.76	0.05	0.05	0.04	0.02	0.03	0.03	0.046666667	0.026666667	59.67	78.46	74.18	99.03666667	70.77	0.101432919	-0.489170821
102633951	102633951	'Gm31649'	mRNA	2.01	0	0	0.15	0	0	0	0	0	0.05	0	0	0	0	0.67	0	0.749855753	-1.843955659
102633968	102633968	'Gm31665'	mRNA	5	0	3	0.04	0	0.03	0.07	0.04	0.04	0.023333333	0.05	10	6	5	2.666666667	7	0.330939802	1.366914544
102634078	102634078	'LOC102634078'	mRNA	511.02	446.11	465.41	14.08	12.11	13.6	6.83	6.63	6.58	13.26333333	6.68	284.93	270.22	265.65	474.18	273.6	2.16E-09	-0.8085954
102634296	102634296	'Gm4779'	mRNA	5.43	6	2	0.15	0.17	0.06	0.2	0.28	0.1	0.126666667	0.193333333	8	11	4	4.476666667	7.666666667	0.507117683	0.82830922		GO:0005575///cellular_component	GO:0003674///molecular_function	GO:0008150///biological_process
102634333	102634333	'1110002E22Rik'	mRNA	20	26	11	0.11	0.14	0.06	0.07	0.08	0.08	0.103333333	0.076666667	16	16	17	19	16.33333333	0.791125883	-0.216327191		GO:0005575///cellular_component	GO:0003674///molecular_function	GO:0008150///biological_process
102634429	102634429	'Gm6569'	mRNA	0	2	0	0	0.19	0	0	0	0	0.063333333	0	0	0	0	0.666666667	0	0.750387006	-1.824848553		GO:0005575///cellular_component	GO:0003674///molecular_function	GO:0008150///biological_process
102634532	102634532	'Gm3642'	mRNA	2.22	0.99	3	0.23	0.1	0.33	0	0.09	0	0.22	0.03	0	0.99	0	2.07	0.33	0.362613802	-3.224786805		GO:0005575///cellular_component+++GO:0016020///membrane+++GO:0016021///integral component of membrane	GO:0003674///molecular_function	GO:0008150///biological_process
102634715	102634715	'Gm32234'	mRNA	289.49	332.92	286.94	1.21	1.37	1.27	0.87	0.77	1.09	1.283333333	0.91	240.13	206.41	290.63	303.1166667	245.7233333	0.089078649	-0.31209719
102634778	102634778	'Gm32280'	mRNA	3	6	2	0.11	0.21	0.08	0.41	0.29	0.32	0.133333333	0.34	13	9	10	3.666666667	10.66666667	0.138179155	1.538154067
102634841	102634841	'Gm38469'	mRNA	16	12	10	0.44	0.32	0.29	0.1	0.12	0.27	0.35	0.163333333	4	5	11	12.66666667	6.666666667	0.320457027	-0.929706818
102634987	102634987	'Gm32436'	mRNA	6	5	3	0.63	0.52	0.34	0.55	0.38	0.19	0.496666667	0.373333333	6	4	2	4.666666667	4	0.877055954	-0.22934223
102635068	102635068	'Gm24392'	mRNA	0	1	0	0	0.03	0	0	0	0	0.01	0	0	0	0	0.333333333	0	0.863090843	-0.97353728
102635181	102635181	'Gm32584'	mRNA	6	6	8	0.24	0.24	0.34	0.31	0.18	0.11	0.273333333	0.2	9	5	3	6.666666667	5.666666667	0.860265279	-0.259303177
102635315	102635315	'Gm32687'	mRNA	178.32	152.12	151.03	3.48	3.02	3.2	1.6	1.37	1.13	3.233333333	1.366666667	95.79	81.66	59.85	160.49	79.1	2.25E-05	-1.046250473	05168///Herpes simplex virus 1 infection		GO:0000978///RNA polymerase II proximal promoter sequence-specific DNA binding+++GO:0000981///DNA-binding transcription factor activity, RNA polymerase II-specific+++GO:0046872///metal ion binding	GO:0006355///regulation of transcription, DNA-templated+++GO:0006357///regulation of transcription by RNA polymerase II
102635360	102635360	'Gm32719'	mRNA	55.73	37.53	32.16	0.75	0.5	0.46	0.34	0.29	0.49	0.57	0.373333333	29.56	24.68	40.87	41.80666667	31.70333333	0.408801388	-0.42170128
102635385	102635385	'Gm32742'	mRNA	7750	7541	6906	61.25	58.59	57.9	4.84	4.03	4.58	59.24666667	4.483333333	705	574	646	7399	641.6666667	0	-3.538966671
102635496	102635496	'Malrd1'	mRNA	7	0	0	0.05	0	0	0.01	0	0	0.016666667	0.003333333	1	0	0	2.333333333	0.333333333	0.405619498	-2.688796779		GO:0005737///cytoplasm+++GO:0005794///Golgi apparatus+++GO:0016020///membrane+++GO:0016021///integral component of membrane+++GO:0030659///cytoplasmic vesicle membrane+++GO:0031410///cytoplasmic vesicle	GO:0005515///protein binding	GO:0042632///cholesterol homeostasis+++GO:0050714///positive regulation of protein secretion+++GO:0070858///negative regulation of bile acid biosynthetic process
102635552	102635552	'Gm32856'	mRNA	548	529.44	484.67	8.08	7.33	7.48	2.38	2.24	2.29	7.63	2.303333333	200.66	181.25	179.65	520.7033333	187.1866667	3.04E-28	-1.489923713
102635566	102635566	'Gm17434'	mRNA	17.21	10.97	13.67	0.08	0.05	0.07	0.03	0.01	0	0.066666667	0.013333333	6.98	2	0	13.95	2.993333333	0.028701697	-2.345669805
102635595	102635595	'Gm32886'	mRNA	1	0	0	0.36	0	0	0	0	0	0.12	0	0	0	0	0.333333333	0	0.863090843	-0.97353728
102635694	102635694	'Gm32966'	mRNA	1	0	0	0.1	0	0	0.18	0.13	0	0.033333333	0.103333333	2	1	0	0.333333333	1	0.735536859	1.457609237
102635744	102635744	'Gm28729'	mRNA	23	19	18	0.63	0.51	0.48	0.13	0.07	0	0.54	0.066666667	5	3	0	20	2.666666667	0.001201057	-2.921697378
102635802	102635802	'Gm33049'	mRNA	5.06	2.03	0	0.45	0.18	0	0.08	0.08	0.16	0.21	0.106666667	1.01	1.02	2.04	2.363333333	1.356666667	0.752944406	-0.789449962
102635845	102635845	'Gm33084'	mRNA	0	1	0	0	0.84	0	0	0	0	0.28	0	0	0	0	0.333333333	0	0.863090843	-0.97353728
102635879	102635879	'4933407O12Rik'	mRNA	3	2	8	0.16	0.11	0.46	0.14	0.34	0.49	0.243333333	0.323333333	3	7	10	4.333333333	6.666666667	0.680723497	0.590649307		GO:0005575///cellular_component	GO:0003674///molecular_function	GO:0008150///biological_process
102635944	102635944	'Gm33153'	mRNA	16.42	37.38	28.06	0.1	0.23	0.18	0.2	0.19	0.14	0.17	0.176666667	37.72	33.7	25.51	27.28666667	32.31	0.742155911	0.217137986
102635990	102635990	'LOC102635990'	mRNA	3.01	1	0	0.01	0	0	0	0	0	0.003333333	0	0	0	0	1.336666667	0	0.489543081	-2.838520661		GO:0016021///integral component of membrane
102636051	102636051	'Tmem274'	mRNA	17	16	14	2.99	2.82	2.61	0.46	1.12	0.32	2.806666667	0.633333333	3	7	2	15.66666667	4	0.025597098	-1.97414613		GO:0005575///cellular_component+++GO:0016020///membrane+++GO:0016021///integral component of membrane	GO:0003674///molecular_function	GO:0008150///biological_process
102636082	102636082	'Gm8251'	mRNA	4	1	6	0.01	0	0.02	0.05	0.04	0.03	0.01	0.04	22	16	14	3.666666667	17.33333333	0.012393988	2.210574671		GO:0005575///cellular_component+++GO:0016020///membrane+++GO:0016021///integral component of membrane	GO:0003674///molecular_function	GO:0008150///biological_process
102636203	102636203	'4930519L02Rik'	mRNA	141.22	128.41	127.96	17.15	15.51	16.49	6.61	6.37	8.48	16.38333333	7.153333333	62.15	58.25	76.84	132.53	65.74666667	6.17E-05	-1.026064965		GO:0005575///cellular_component	GO:0003674///molecular_function	GO:0008150///biological_process
102636379	102636379	'Gm14037'	mRNA	2	1	4.66	1.14	0.59	2.85	1.55	2.13	2.15	1.526666667	1.943333333	3	4	4	2.553333333	3.666666667	0.741082698	0.621937082
102636475	102636475	'Gm33532'	mRNA	159.18	123.96	102.34	1.42	1.09	0.97	0.16	0.11	0.15	1.16	0.14	21.23	14.4	18.75	128.4933333	18.12666667	3.59E-17	-2.865188651
102636558	102636558	'LOC102636558'	mRNA	4.55	1.41	2.9	0.4	0.12	0.27	1.68	1.32	1.96	0.263333333	1.653333333	21.58	16.57	24.41	2.953333333	20.85333333	5.22E-04	3.110907051
102636661	102636661	'Gm33666'	mRNA	1	2	2	0.15	0.29	0.31	0.76	0.52	0.8	0.25	0.693333333	6	3.99	6.08	1.666666667	5.356666667	0.317724956	1.565538252
102636878	102636878	'Gm33828'	mRNA	0	1	0	0	0.05	0	0	0	0.05	0.016666667	0.016666667	0	0	1	0.333333333	0.333333333	0.998591786	-0.011756601
102636907	102636907	'Gm4275'	mRNA	14.08	17	16.67	0.17	0.2	0.21	0.24	0.15	0.21	0.193333333	0.2	23	14	19	15.91666667	18.66666667	0.764362663	0.236856634
102636909	102636909	'Gm33851'	mRNA	2	3	0	0.12	0.17	0	0.15	0.05	0	0.096666667	0.066666667	3	1	0	1.666666667	1.333333333	0.91037533	-0.314475571
102636931	102636931	'Gm33869'	mRNA	18	23	32	0.13	0.16	0.24	0.12	0.12	0.12	0.176666667	0.12	20	19	19	24.33333333	19.33333333	0.599874516	-0.3538083
102637020	102637020	'Gm33933'	mRNA	4.38	0	0	0.12	0	0	0.15	0.2	0.13	0.04	0.16	6.1	8.05	5.02	1.46	6.39	0.166457323	2.254796919
102637087	102637087	'Gm33989'	mRNA	1224.75	1227.59	1120.26	3.56	3.47	3.51	2.43	2.09	2.12	3.513333333	2.213333333	956.57	809.58	835.74	1190.866667	867.2966667	1.96E-07	-0.469668936		GO:0005575///cellular_component	GO:0003674///molecular_function	GO:0008150///biological_process
102637129	102637129	'Gm12854'	mRNA	148.98	124.15	158.15	5.02	4.12	5.65	11.85	13.26	13.13	4.93	12.74666667	404.3	441.44	433.41	143.76	426.3833333	2.32E-21	1.557144173
102637366	102637366	'Gm10037'	mRNA	17	11	14	0.86	0.34	0.35	0.11	0.1	0.12	0.516666667	0.11	5.98	6	4	14	5.326666667	0.085557582	-1.498313237		GO:0005575///cellular_component	GO:0003674///molecular_function	GO:0006355///regulation of transcription, DNA-templated+++GO:0008150///biological_process
102637505	102637505	'Gm34296'	mRNA	0	1	1	0	0.06	0.06	0	0.05	0	0.04	0.016666667	0	1	0	0.666666667	0.333333333	0.861179337	-0.920394634
102637507	102637507	'Gm34298'	mRNA	2	0	0	0.04	0	0	0	0	0	0.013333333	0	0	0	0	0.666666667	0	0.749855753	-1.843955659
102637511	102637511	'Strit1'	mRNA	7	7	6	3.62	3.74	3.31	0	0.49	0	3.556666667	0.163333333	0	1	0	6.666666667	0.333333333	0.019058174	-4.226934442		GO:0016020///membrane+++GO:0016021///integral component of membrane+++GO:0016529///sarcoplasmic reticulum+++GO:0033017///sarcoplasmic reticulum membrane	GO:0005515///protein binding+++GO:0008047///enzyme activator activity	GO:0031449///regulation of slow-twitch skeletal muscle fiber contraction+++GO:0050790///regulation of catalytic activity+++GO:0090280///positive regulation of calcium ion import+++GO:0106134///positive regulation of cardiac muscle cell contraction+++GO:1901894///regulation of calcium-transporting ATPase activity+++GO:1901896///positive regulation of calcium-transporting ATPase activity+++GO:19020…
102637513	102637513	'Gm34303'	mRNA	2	2	1	0.39	0.4	0.21	0.17	0.18	0.18	0.333333333	0.176666667	1	1	1	1.666666667	1	0.787532877	-0.737059142
102637572	102637572	'Gm38499'	mRNA	11	17	12	0.47	0.71	0.54	0.26	0.42	0.61	0.573333333	0.43	7	11	16	13.33333333	11.33333333	0.809260148	-0.238585304
102637593	102637593	'Gm34362'	mRNA	37	25.24	23	0.69	0.47	0.46	0.26	0.22	0.4	0.54	0.293333333	16	13	24	28.41333333	17.66666667	0.250094351	-0.689182302
102637806	102637806	'LOC102637806'	mRNA	3	1.04	1.02	0.12	0.04	0.04	0	0.14	0	0.066666667	0.046666667	0	4	0	1.686666667	1.333333333	0.914422837	-0.304474374
102637808	102637808	'Gm21976'	mRNA	2	4	0	0.08	0.16	0	0.18	0.07	0	0.08	0.083333333	5	2	0	2	2.333333333	0.925489235	0.231201231		GO:0005575///cellular_component+++GO:0016020///membrane+++GO:0016021///integral component of membrane	GO:0003674///molecular_function	GO:0008150///biological_process
102637839	102637839	'Gm10476'	mRNA	16.72	22.68	8.54	0.39	0.66	0.21	0.85	0.24	0.48	0.42	0.523333333	14.92	9.27	17.21	15.98	13.8	0.837505556	-0.199772616		GO:0005575///cellular_component	GO:0003674///molecular_function	GO:0008150///biological_process
102637899	102637899	'Gm34595'	mRNA	250.23	198.23	269.77	1.8	1.4	2.06	0.78	0.78	0.77	1.753333333	0.776666667	124.86	122.44	119.06	239.41	122.12	1.48E-06	-0.991641301
102637973	102637973	'Gm34653'	mRNA	1624.5	1516.25	1632.5	56.77	52.24	60.5	5.16	4.86	6.58	56.50333333	5.533333333	168.92	158.91	211.38	1591.083333	179.7366667	5.96E-155	-3.165433025		GO:0000139///Golgi membrane+++GO:0005794///Golgi apparatus+++GO:0016020///membrane+++GO:0016021///integral component of membrane	GO:0008375///acetylglucosaminyltransferase activity+++GO:0008376///acetylgalactosaminyltransferase activity+++GO:0016757///transferase activity, transferring glycosyl groups+++GO:0016758///transferase activity, transferring hexosyl groups	GO:0006486///protein glycosylation
102638047	102638047	'LOC102638047'	mRNA	19.66	7.99	13.73	0.66	0.27	0.44	1.15	1.33	1.51	0.456666667	1.33	38.03	43.03	47.12	13.79333333	42.72666667	0.001060739	1.702036143
102638083	102638083	'Ccdc188'	mRNA	0	1	3	0	0.04	0.11	0	0.04	0	0.05	0.013333333	0	1	0	1.333333333	0.333333333	0.593300767	-1.948768704		GO:0005575///cellular_component+++GO:0016020///membrane	GO:0003674///molecular_function	GO:0008150///biological_process
102638268	102638268	'1700014D04Rik'	mRNA	1	2	2	0.02	0.03	0.03	0.07	0	0	0.026666667	0.023333333	5	0	0	1.666666667	1.666666667	0.994509114	-0.044028947		GO:0005575///cellular_component	GO:0003674///molecular_function	GO:0008150///biological_process
102638382	102638382	'Gm34962'	mRNA	51.23	62.23	60.23	0.81	0.97	1.01	1.18	1.23	1.57	0.93	1.326666667	86.03	87.13	110.38	57.89666667	94.51333333	0.021972494	0.697868709
102638498	102638498	'Gm15732'	mRNA	2	8	3	0.25	0.98	0.39	0.11	0.66	0	0.54	0.256666667	1	6	0	4.333333333	2.333333333	0.650254545	-0.877882471
102638514	102638514	'Gm35060'	mRNA	0	0	1	0	0	0.03	0	0	0.04	0.01	0.013333333	0	0	2	0.333333333	0.666666667	0.863090843	0.890621057		GO:0016020///membrane+++GO:0016021///integral component of membrane
102638541	102638541	'Gm35078'	mRNA	0	0	1	0	0	0.18	0	0	0	0.06	0	0	0	0	0.333333333	0	0.863090843	-0.97353728
102638555	102638555	'Gm38510'	mRNA	5.86	6.07	2.4	0.1	0.17	0.05	0.31	0.53	0.42	0.106666667	0.42	20.36	30.82	26.16	4.776666667	25.78	5.21E-04	2.550084636
102638674	102638674	'Gm14428'	mRNA	7	4.7	7	0.84	0.56	0.89	0.32	0.11	0.43	0.763333333	0.286666667	3.03	1	4	6.233333333	2.676666667	0.394084956	-1.192736748
102638847	102638847	'Gm35315'	mRNA	91.96	51.56	54.9	1.37	0.74	0.82	0.49	0.5	0.62	0.976666667	0.536666667	42.4	39.04	47.5	66.14	42.98	0.112742854	-0.623362681	05168///Herpes simplex virus 1 infection		GO:0000978///RNA polymerase II proximal promoter sequence-specific DNA binding+++GO:0000981///DNA-binding transcription factor activity, RNA polymerase II-specific+++GO:0046872///metal ion binding	GO:0006355///regulation of transcription, DNA-templated+++GO:0006357///regulation of transcription by RNA polymerase II
102638882	102638882	'Gm35339'	mRNA	50	43	45	0.71	0.41	0.59	0.36	0.34	0.19	0.57	0.296666667	37	28	20	46	28.33333333	0.112840278	-0.714260896
102638888	102638888	'Gm20346'	mRNA	68.63	56.68	43.22	3.56	2.91	2.38	1.33	1.05	1.19	2.95	1.19	29.39	22.74	25.48	56.17666667	25.87	0.005233789	-1.143181472
102638918	102638918	'Gm35364'	mRNA	10.69	5.69	8	0.6	0.29	0.44	0.33	0.21	0.35	0.443333333	0.296666667	5.54	4.56	5.65	8.126666667	5.25	0.541291783	-0.732952648
102639021	102639021	'Gm3993'	mRNA	1.14	9.93	1.05	0.06	0.48	0.06	0.29	0.1	0.23	0.2	0.206666667	6.77	2.36	4.09	4.04	4.406666667	0.941497603	0.134229494		GO:0005575///cellular_component	GO:0003674///molecular_function	GO:0008150///biological_process
102639132	102639132	'Gm21885'	mRNA	4	1	1	0.33	0.08	0.09	0.14	0	0	0.166666667	0.046666667	2	0	0	2	0.666666667	0.57921052	-1.606224769
102639178	102639178	'Gm35549'	mRNA	0	1.56	0	0	0.15	0	0	0	0	0.05	0	0	0	0	0.52	0	0.863090843	-0.97353728
102639229	102639229	'Gm35588'	mRNA	0	1	2	0	0.02	0.04	0.02	0	0	0.02	0.006666667	1	0	0	1	0.333333333	0.718811751	-1.5240122
102639543	102639543	'Ifi206'	mRNA	29.28	16	26.22	0.47	0.25	0.45	3.85	3.46	3.63	0.39	3.646666667	274.66	240.41	250.57	23.83333333	255.2133333	1.62E-38	3.412898135		GO:0005634///nucleus+++GO:0005654///nucleoplasm+++GO:0005730///nucleolus+++GO:0005829///cytosol	GO:0000978///RNA polymerase II proximal promoter sequence-specific DNA binding+++GO:0001227///DNA-binding transcription repressor activity, RNA polymerase II-specific+++GO:0003690///double-stranded DNA binding+++GO:0008134///transcription factor binding+++GO:0042802///identical protein binding	GO:0000122///negative regulation of transcription by RNA polymerase II+++GO:0002218///activation of innate immune response+++GO:0030224///monocyte differentiation+++GO:0032731///positive regulation of interleukin-1 beta production+++GO:0035458///cellular response to interferon-beta+++GO:0040029///regulation of gene expression, epigenetic+++GO:0042149///cellular response to glucose starvation+++GO…
102639577	102639577	'Gm35857'	mRNA	2.01	2.02	3.01	0.66	0.67	1.05	2.05	1.82	1.22	0.793333333	1.696666667	7.03	6.05	4.02	2.346666667	5.7	0.377275234	1.258974311
102639598	102639598	'Gm14296'	mRNA	176.56	97.42	128.9	2.47	1.31	1.93	0.77	1.27	2.91	1.903333333	1.65	63.3	102.18	231.31	134.2933333	132.2633333	0.981537408	-0.025443249		GO:0005575///cellular_component+++GO:0005634///nucleus+++GO:0005654///nucleoplasm	GO:0000978///RNA polymerase II proximal promoter sequence-specific DNA binding+++GO:0001227///DNA-binding transcription repressor activity, RNA polymerase II-specific+++GO:0001228///DNA-binding transcription activator activity, RNA polymerase II-specific+++GO:0003674///molecular_function+++GO:0046872///metal ion binding+++GO:1990837///sequence-specific double-stranded DNA binding	GO:0006355///regulation of transcription, DNA-templated+++GO:0006357///regulation of transcription by RNA polymerase II+++GO:0008150///biological_process
102639650	102639650	'Vamp9'	mRNA	12	24	17.09	0.51	1.24	0.62	0.27	0.73	0.61	0.79	0.536666667	10.01	11	17.97	17.69666667	12.99333333	0.540313858	-0.487663509		GO:0016020///membrane+++GO:0016021///integral component of membrane+++GO:0031201///SNARE complex	GO:0000149///SNARE binding+++GO:0005484///SNAP receptor activity	GO:0006887///exocytosis+++GO:0006906///vesicle fusion+++GO:0016192///vesicle-mediated transport
102639653	102639653	'Gm2007'	mRNA	279.2	124.81	163.41	2.26	1.05	1.29	1.57	1.12	1.57	1.533333333	1.42	219.2	162.66	196.74	189.14	192.8666667	0.969524298	0.015003502		GO:0005575///cellular_component	GO:0046872///metal ion binding	GO:0006355///regulation of transcription, DNA-templated
102639700	102639700	'Gm21297'	mRNA	70.19	69.3	47.93	1.27	1.24	0.92	0.28	0.5	0.51	1.143333333	0.43	18.08	30.96	31.16	62.47333333	26.73333333	0.002329952	-1.236151152
102639713	102639713	'Gm14421'	mRNA	151.3	167.38	167.22	3.17	3.46	3.72	1.91	2.51	2.1	3.45	2.173333333	104.81	134.24	111.52	161.9666667	116.8566667	0.036830757	-0.48605375
102639802	102639802	'Gm36028'	mRNA	10	0	2	0.55	0	0.12	0.19	0.1	0.4	0.223333333	0.23	4	2	8	4	4.666666667	0.901147071	0.217761863		GO:0009897///external side of plasma membrane	GO:0005102///signaling receptor binding	GO:0001817///regulation of cytokine production+++GO:0050852///T cell receptor signaling pathway
102639868	102639868	'Gm36079'	mRNA	0	1.03	0	0	0.06	0	0.24	0.19	0.42	0.02	0.283333333	4.74	3.74	8.1	0.343333333	5.526666667	0.057461872	3.791419473			GO:0038023///signaling receptor activity
102639870	102639870	'Gm38523'	mRNA	7	7	9.04	0.38	0.37	0.53	0.07	0.15	0.04	0.426666667	0.086666667	1.54	3	0.78	7.68	1.773333333	0.071999642	-2.536584853
102639919	102639919	'Gm36118'	mRNA	7	10	3	0.24	0.33	0.11	0.29	0.3	0.52	0.226666667	0.37	10	10	17	6.666666667	12.33333333	0.351018249	0.893018613
102639922	102639922	'Gm10157'	mRNA	8.4	12.62	15.56	1.09	1.64	2.15	1.64	0.32	1.11	1.626666667	1.023333333	14.39	2.74	9.38	12.19333333	8.836666667	0.633537466	-0.516950692
102640003	102640003	'Gm36182'	mRNA	10.78	5.03	8.33	0.09	0.04	0.07	0.01	0	0.01	0.066666667	0.006666667	1	0	1	8.046666667	0.666666667	0.027639214	-3.543929352
102640043	102640043	'Gm36210'	mRNA	8	4	8	0.11	0.05	0.12	0.08	0.06	0.05	0.093333333	0.063333333	7	5	4	6.666666667	5.333333333	0.800369356	-0.345296661
102640165	102640165	'Gm36298'	mRNA	100.64	109.7	118.02	2.61	2.8	3.24	2.1	1.39	2.37	2.883333333	1.953333333	93.21	60.15	101.71	109.4533333	85.02333333	0.2171144	-0.381777333
102640171	102640171	'Gm38525'	mRNA	5.12	9.82	5.95	0.14	0.44	0.2	2.52	1.36	1	0.26	1.626666667	75.54	41.27	40.46	6.963333333	52.42333333	7.92E-08	3.024231177
102640263	102640263	'Gm36375'	mRNA	168	202	165	0.3	0.35	0.31	0.16	0.22	0.24	0.32	0.206666667	104	141.03	149.59	178.3333333	131.54	0.055154797	-0.448063043
102640268	102640268	'Gm2956'	mRNA	10.37	13.77	6.83	0.42	0.49	0.32	0.42	0.56	0.22	0.41	0.4	11.49	15.4	6.45	10.32333333	11.11333333	0.886537466	0.143802264
102640376	102640376	'Gm36448'	mRNA	7	8.01	5	0.83	0.94	0.63	0	0.11	0.11	0.8	0.073333333	0	1	1.01	6.67	0.67	0.046500609	-3.319580942
102640673	102640673	'Gm5165'	mRNA	348.88	365.99	339.44	7.96	8.22	8.21	4.26	5.29	4.93	8.13	4.826666667	214.66	260.53	240.76	351.4366667	238.65	2.73E-04	-0.56876382		GO:0005575///cellular_component	GO:0003674///molecular_function	GO:0008150///biological_process
102640707	102640707	'Gm15793'	mRNA	0	2.12	0.72	0	0.25	0.09	0	0	0.23	0.113333333	0.076666667	0	0	2.14	0.946666667	0.713333333	0.998591786	0.035579107
102640710	102640710	'Gm36712'	mRNA	117.04	121	140	2.18	2.22	2.77	1.93	1.81	1.82	2.39	1.853333333	119	109.05	109.05	126.0133333	112.3666667	0.523747369	-0.1820442
102640722	102640722	'Gm36722'	mRNA	53	50	45	0.43	0.58	0.39	0.17	0.17	0.37	0.466666667	0.236666667	23	21	33	49.33333333	25.66666667	0.026384706	-0.952148035
102640809	102640809	'Gm36789'	mRNA	3	0	0	0.07	0	0	0.04	0.02	0.02	0.023333333	0.026666667	2	1	1	1	1.333333333	0.890662181	0.41803738
102640913	102640913	'Gm36864'	mRNA	2	1	9	0.05	0.05	0.28	0.07	0.1	0.04	0.126666667	0.07	3	3	1	4	2.333333333	0.655860993	-0.832603395		GO:0016020///membrane+++GO:0016021///integral component of membrane
102640920	102640920	'Pvrig'	mRNA	1	1	1	0.06	0.06	0.07	0.17	0.46	0.4	0.063333333	0.343333333	3	8	7	1	6	0.101269742	2.581044207		GO:0005886///plasma membrane	GO:0005515///protein binding+++GO:0019902///phosphatase binding+++GO:0038023///signaling receptor activity	GO:0050860///negative regulation of T cell receptor signaling pathway
102641157	102641157	'Gm38538'	mRNA	11.45	13.81	8.75	0.58	0.69	0.47	0.36	0.29	0.23	0.58	0.293333333	8.24	6.5	5.09	11.33666667	6.61	0.444555659	-0.758661501
102641752	102641752	'Gm38574'	mRNA	27.66	30.46	17.77	3.09	3.39	2.11	1.97	2.65	3.46	2.863333333	2.693333333	20.15	26.33	34.06	25.29666667	26.84666667	0.863090843	0.112663468	03410///Base excision repair+++04140///Autophagy - animal+++04217///Necroptosis+++04613///Neutrophil extracellular trap formation
102642386	102642386	'Gm6871'	mRNA	0	1	0	0	0.02	0	0	0	0.02	0.006666667	0.006666667	0	0	1	0.333333333	0.333333333	0.998591786	-0.011756601		GO:0005634///nucleus	GO:0000978///RNA polymerase II proximal promoter sequence-specific DNA binding+++GO:0000981///DNA-binding transcription factor activity, RNA polymerase II-specific+++GO:0046872///metal ion binding	GO:0006355///regulation of transcription, DNA-templated+++GO:0006357///regulation of transcription by RNA polymerase II
102643076	102643076	'Percc1'	mRNA	92	83	121.93	1.81	1.61	2.54	0.53	0.47	0.56	1.986666667	0.52	31	27	32	98.97666667	30	2.16E-07	-1.738781748				GO:0007275///multicellular organism development+++GO:0035883///enteroendocrine cell differentiation+++GO:0048546///digestive tract morphogenesis
102643210	102643210	'Gm38664'	mRNA	14	13	11	0.25	0.23	0.21	0.22	0.06	0.13	0.23	0.136666667	14	4	8	12.66666667	8.666666667	0.556887025	-0.564427576
102644	102644	'Oaf'	mRNA	186	170	33	4.36	3.92	0.82	1.79	4.4	3.79	3.033333333	3.326666667	88	211	180	129.6666667	159.6666667	0.759117591	0.325655513			GO:0003674///molecular_function	GO:0008150///biological_process
102657	102657	'Cd276'	mRNA	339	368	284	5.8	6.19	5.15	6.79	7.76	7.17	5.713333333	7.24	457	510	467	330.3333333	478	1.28E-04	0.52633001	04514///Cell adhesion molecules	GO:0009897///external side of plasma membrane+++GO:0016020///membrane+++GO:0016021///integral component of membrane	GO:0005102///signaling receptor binding+++GO:0042802///identical protein binding	GO:0001817///regulation of cytokine production+++GO:0030501///positive regulation of bone mineralization+++GO:0032689///negative regulation of interferon-gamma production+++GO:0032703///negative regulation of interleukin-2 production+++GO:0032729///positive regulation of interferon-gamma production+++GO:0032743///positive regulation of interleukin-2 production+++GO:0042102///positive regulation o…
102680	102680	'Slc6a20a'	mRNA	5	2	7	0.15	0.06	0.22	0.11	0.27	0.08	0.143333333	0.153333333	4	10	3	4.666666667	5.666666667	0.863090843	0.25827238		GO:0005886///plasma membrane+++GO:0005887///integral component of plasma membrane+++GO:0016020///membrane+++GO:0016021///integral component of membrane+++GO:0016324///apical plasma membrane	GO:0005298///proline:sodium symporter activity+++GO:0015171///amino acid transmembrane transporter activity+++GO:0015175///neutral amino acid transmembrane transporter activity+++GO:0015193///L-proline transmembrane transporter activity+++GO:0015199///amino-acid betaine transmembrane transporter activity+++GO:0015293///symporter activity	GO:0006865///amino acid transport+++GO:0015816///glycine transport+++GO:0015824///proline transport+++GO:0015838///amino-acid betaine transport+++GO:0035524///proline transmembrane transport+++GO:0035725///sodium ion transmembrane transport+++GO:0055085///transmembrane transport+++GO:0089718///amino acid import across plasma membrane+++GO:1904271///L-proline import across plasma membrane+++GO:190…
102693	102693	'Phldb1'	mRNA	1679	1579	1416	15.5	14.32	13.66	12.33	11.62	11.01	14.49333333	11.65333333	1544	1419	1302	1558	1421.666667	0.130065048	-0.142560969		GO:0045180///basal cortex	GO:0003674///molecular_function	GO:0010470///regulation of gastrulation+++GO:0010717///regulation of epithelial to mesenchymal transition+++GO:0070507///regulation of microtubule cytoskeleton organization+++GO:1904261///positive regulation of basement membrane assembly involved in embryonic body morphogenesis
102747	102747	'Lrrc49'	mRNA	460	532	500	9.29	10.13	10.22	4.94	4.67	4.17	9.88	4.593333333	284	269	237	497.3333333	263.3333333	1.72E-11	-0.930188934		GO:0005737///cytoplasm+++GO:0005829///cytosol+++GO:0005856///cytoskeleton+++GO:0005874///microtubule	GO:0003674///molecular_function	GO:0018095///protein polyglutamylation+++GO:0036158///outer dynein arm assembly
102774	102774	'Bbs4'	mRNA	1055	1158	1036	24.08	25.86	24.91	12.68	12.6	12.17	24.95	12.48333333	644	631	598	1083	624.3333333	4.65E-18	-0.805569894		GO:0000242///pericentriolar material+++GO:0001750///photoreceptor outer segment+++GO:0001917///photoreceptor inner segment+++GO:0005634///nucleus+++GO:0005737///cytoplasm+++GO:0005813///centrosome+++GO:0005814///centriole+++GO:0005815///microtubule organizing center+++GO:0005829///cytosol+++GO:0005856///cytoskeleton+++GO:0005886///plasma membrane+++GO:0005929///cilium+++GO:0016020///membrane+++GO…	GO:0001103///RNA polymerase II repressing transcription factor binding+++GO:0005515///protein binding+++GO:0030674///protein binding, bridging+++GO:0034452///dynactin binding+++GO:0043014///alpha-tubulin binding+++GO:0048487///beta-tubulin binding+++GO:0061629///RNA polymerase II sequence-specific DNA-binding transcription factor binding	GO:0000226///microtubule cytoskeleton organization+++GO:0000281///mitotic cytokinesis+++GO:0001764///neuron migration+++GO:0001843///neural tube closure+++GO:0001895///retina homeostasis+++GO:0003085///negative regulation of systemic arterial blood pressure+++GO:0007098///centrosome cycle+++GO:0007286///spermatid development+++GO:0007608///sensory perception of smell+++GO:0008104///protein locali…
102791	102791	'Tcta'	mRNA	1579	1590	1556	50.61	50.19	52.88	45.96	46.8	44.97	51.22666667	45.91	1649	1640	1561	1575	1616.666667	0.813812421	0.02557471		GO:0016020///membrane+++GO:0016021///integral component of membrane		GO:0045671///negative regulation of osteoclast differentiation+++GO:0072675///osteoclast fusion
102857	102857	'Slc6a8'	mRNA	581	530	499	7.91	7.1	7.21	9.13	8.72	9.16	7.406666667	9.003333333	772	720	750	536.6666667	747.3333333	1.12E-05	0.466865967		GO:0005887///integral component of plasma membrane+++GO:0016020///membrane+++GO:0016021///integral component of membrane+++GO:0098978///glutamatergic synapse+++GO:0099055///integral component of postsynaptic membrane	GO:0005308///creatine transmembrane transporter activity+++GO:0005309///creatine:sodium symporter activity+++GO:0015220///choline transmembrane transporter activity+++GO:0015293///symporter activity	GO:0006811///ion transport+++GO:0006814///sodium ion transport+++GO:0006836///neurotransmitter transport+++GO:0015871///choline transport+++GO:0015881///creatine transmembrane transport+++GO:0035725///sodium ion transmembrane transport+++GO:0055085///transmembrane transport+++GO:0071705///nitrogen compound transport+++GO:1990403///embryonic brain development
102866	102866	'Pls3'	mRNA	1408	1483	1491	24.53	25.44	27.54	36.7	37.29	32.66	25.83666667	35.55	2423	2403	2087	1460.666667	2304.333333	2.13E-14	0.644340357		GO:0005737///cytoplasm+++GO:0005829///cytosol+++GO:0005884///actin filament+++GO:0005886///plasma membrane+++GO:0031594///neuromuscular junction+++GO:0032420///stereocilium+++GO:0032432///actin filament bundle	GO:0003779///actin binding+++GO:0005509///calcium ion binding+++GO:0046872///metal ion binding+++GO:0051015///actin filament binding+++GO:0098699///structural constituent of presynaptic actin cytoskeleton	GO:0051017///actin filament bundle assembly+++GO:0051639///actin filament network formation+++GO:0060348///bone development+++GO:0098693///regulation of synaptic vesicle cycle+++GO:0099140///presynaptic actin cytoskeleton organization
102871	102871	'Radx'	mRNA	7	8	5	0.1	0.12	0.08	0.28	0.2	0.36	0.1	0.28	22	15	28	6.666666667	21.66666667	0.018100153	1.693059366		GO:0005657///replication fork+++GO:0005694///chromosome+++GO:0016607///nuclear speck	GO:0003677///DNA binding+++GO:0003697///single-stranded DNA binding	GO:0006282///regulation of DNA repair+++GO:2000042///negative regulation of double-strand break repair via homologous recombination
102902673	102902673	'Gm21992'	mRNA	54.81	10.17	47.4	1.09	0.23	0.98	0.58	1.08	0.38	0.766666667	0.68	32.98	61.2	20.33	37.46	38.17	0.998591786	0.005293674		GO:0005634///nucleus+++GO:0005654///nucleoplasm+++GO:0005730///nucleolus+++GO:0005737///cytoplasm+++GO:0005829///cytosol+++GO:0010494///cytoplasmic stress granule+++GO:0016607///nuclear speck+++GO:0048471///perinuclear region of cytoplasm	GO:0003676///nucleic acid binding+++GO:0003723///RNA binding+++GO:0003729///mRNA binding+++GO:0003730///mRNA 3'-UTR binding+++GO:0008270///zinc ion binding+++GO:0030332///cyclin binding+++GO:0035198///miRNA binding+++GO:0036002///pre-mRNA binding+++GO:0097157///pre-mRNA intronic binding+++GO:0097158///pre-mRNA intronic pyrimidine-rich binding	GO:0000381///regulation of alternative mRNA splicing, via spliceosome+++GO:0000398///mRNA splicing, via spliceosome+++GO:0002190///cap-independent translational initiation+++GO:0002192///IRES-dependent translational initiation of linear mRNA+++GO:0006397///mRNA processing+++GO:0008380///RNA splicing+++GO:0010468///regulation of gene expression+++GO:0017148///negative regulation of translation+++G…
102920	102920	'Cenpi'	mRNA	72.85	53.87	72.69	1.02	0.75	1.08	3.88	4.09	4.45	0.95	4.14	309.17	319.13	342.41	66.47	323.57	3.83E-30	2.285798901		GO:0000775///chromosome, centromeric region+++GO:0000776///kinetochore+++GO:0005634///nucleus+++GO:0005694///chromosome+++GO:0005829///cytosol+++GO:0016604///nuclear body	GO:0003674///molecular_function	GO:0008150///biological_process+++GO:0034508///centromere complex assembly
102954	102954	'Nudt10'	mRNA	29.71	20.43	11.41	0.9	0.56	0.37	0.87	0.52	0.61	0.61	0.666666667	32.6	20.78	21.35	20.51666667	24.91	0.706410296	0.278941847		GO:0005634///nucleus+++GO:0005737///cytoplasm+++GO:0005829///cytosol	GO:0000298///endopolyphosphatase activity+++GO:0008486///diphosphoinositol-polyphosphate diphosphatase activity+++GO:0016787///hydrolase activity+++GO:0034431///bis(5'-adenosyl)-hexaphosphatase activity+++GO:0034432///bis(5'-adenosyl)-pentaphosphatase activity+++GO:0046872///metal ion binding+++GO:0050072///m7G(5')pppN diphosphatase activity+++GO:0052840///inositol diphosphate tetrakisphosphate d…	GO:0071543///diphosphoinositol polyphosphate metabolic process+++GO:1901907///diadenosine pentaphosphate catabolic process+++GO:1901909///diadenosine hexaphosphate catabolic process+++GO:1901911///adenosine 5'-(hexahydrogen pentaphosphate) catabolic process
103080	103080	'Septin10'	mRNA	225	264	250	5.76	6.64	6.78	9.76	10.74	10.86	6.393333333	10.45333333	437	470	471	246.3333333	459.3333333	3.55E-10	0.887491321		GO:0005737///cytoplasm+++GO:0005856///cytoskeleton+++GO:0005940///septin ring+++GO:0015630///microtubule cytoskeleton+++GO:0031105///septin complex+++GO:0032153///cell division site	GO:0000166///nucleotide binding+++GO:0003924///GTPase activity+++GO:0005525///GTP binding+++GO:0060090///molecular adaptor activity	GO:0007049///cell cycle+++GO:0034613///cellular protein localization+++GO:0051301///cell division+++GO:0061640///cytoskeleton-dependent cytokinesis
103098	103098	'Slc6a15'	mRNA	456	440	485	6.69	6.43	7.64	3.5	3.91	3.67	6.92	3.693333333	273	293	277	460.3333333	281	2.27E-07	-0.72590484		GO:0005887///integral component of plasma membrane+++GO:0016020///membrane+++GO:0016021///integral component of membrane	GO:0005298///proline:sodium symporter activity+++GO:0015293///symporter activity	GO:0003333///amino acid transmembrane transport+++GO:0006811///ion transport+++GO:0006814///sodium ion transport+++GO:0006836///neurotransmitter transport+++GO:0006865///amino acid transport+++GO:0015804///neutral amino acid transport+++GO:0015820///leucine transport+++GO:0015824///proline transport+++GO:0035725///sodium ion transmembrane transport+++GO:0055085///transmembrane transport+++GO:1903…
103135	103135	'Pan2'	mRNA	1568	1498	1473	18.71	17.49	18.33	11.43	11.03	10.38	18.17666667	10.94666667	1121	1044	975.85	1513	1046.95	9.28E-11	-0.544080012	03018///RNA degradation	GO:0000932///P-body+++GO:0005634///nucleus+++GO:0005737///cytoplasm+++GO:0031251///PAN complex	GO:0000175///3'-5'-exoribonuclease activity+++GO:0003676///nucleic acid binding+++GO:0004518///nuclease activity+++GO:0004527///exonuclease activity+++GO:0004535///poly(A)-specific ribonuclease activity+++GO:0005515///protein binding+++GO:0016787///hydrolase activity+++GO:0046872///metal ion binding	GO:0000289///nuclear-transcribed mRNA poly(A) tail shortening+++GO:0000291///nuclear-transcribed mRNA catabolic process, exonucleolytic+++GO:0006397///mRNA processing+++GO:0010606///positive regulation of cytoplasmic mRNA processing body assembly
103136	103136	'Pwp1'	mRNA	634	698	710	13.66	14.81	16.23	17.59	17.55	20.3	14.9	18.48	939	915	1049	680.6666667	967.6666667	5.77E-06	0.494143659		GO:0005634///nucleus+++GO:0005694///chromosome+++GO:0005730///nucleolus+++GO:0005794///Golgi apparatus	GO:1990889///H4K20me3 modified histone binding	GO:0006364///rRNA processing+++GO:0033140///negative regulation of peptidyl-serine phosphorylation of STAT protein+++GO:0034773///histone H4-K20 trimethylation+++GO:0042254///ribosome biogenesis+++GO:1901838///positive regulation of transcription of nucleolar large rRNA by RNA polymerase I+++GO:2000738///positive regulation of stem cell differentiation
103140	103140	'Gstt3'	mRNA	1192	1230	1160	36.48	37.09	37.67	31.57	35.47	35.45	37.08	34.16333333	1185	1300	1288	1194	1257.666667	0.558881077	0.064508109	00480///Glutathione metabolism+++00980///Metabolism of xenobiotics by cytochrome P450+++00982///Drug metabolism - cytochrome P450+++00983///Drug metabolism - other enzymes+++01524///Platinum drug resistance+++04212///Longevity regulating pathway - worm+++05200///Pathways in cancer+++05204///Chemical carcinogenesis - DNA adducts+++05207///Chemical carcinogenesis - receptor activation+++05208///Che…	GO:0005737///cytoplasm	GO:0004364///glutathione transferase activity+++GO:0016740///transferase activity	GO:0006749///glutathione metabolic process
103142	103142	'Rdh9'	mRNA	38.56	64.42	48.24	0.79	1.3	1.05	0.5	0.55	0.64	1.046666667	0.563333333	28.19	30.18	35	50.40666667	31.12333333	0.107160479	-0.698393703	00830///Retinol metabolism	GO:0005789///endoplasmic reticulum membrane+++GO:0031301///integral component of organelle membrane+++GO:0043231///intracellular membrane-bounded organelle	GO:0004745///retinol dehydrogenase activity+++GO:0016491///oxidoreductase activity+++GO:0047023///androsterone dehydrogenase activity+++GO:0047044///androstan-3-alpha,17-beta-diol dehydrogenase activity	GO:0008202///steroid metabolic process+++GO:0042572///retinol metabolic process+++GO:0042573///retinoic acid metabolic process+++GO:0042904///9-cis-retinoic acid biosynthetic process+++GO:1900054///positive regulation of retinoic acid biosynthetic process
103149	103149	'Upb1'	mRNA	16	16	17	0.29	0.28	0.33	0.22	0.14	0.34	0.3	0.233333333	14	9	21	16.33333333	14.66666667	0.857024457	-0.170130626	00240///Pyrimidine metabolism+++00410///beta-Alanine metabolism+++00770///Pantothenate and CoA biosynthesis+++00983///Drug metabolism - other enzymes	GO:0005737///cytoplasm+++GO:0005829///cytosol	GO:0003824///catalytic activity+++GO:0003837///beta-ureidopropionase activity+++GO:0008270///zinc ion binding+++GO:0016787///hydrolase activity+++GO:0016811///hydrolase activity, acting on carbon-nitrogen (but not peptide) bonds, in linear amides+++GO:0042803///protein homodimerization activity	GO:0001889///liver development+++GO:0006248///CMP catabolic process+++GO:0006249///dCMP catabolic process+++GO:0006807///nitrogen compound metabolic process+++GO:0008152///metabolic process+++GO:0019482///beta-alanine metabolic process+++GO:0019483///beta-alanine biosynthetic process+++GO:0033396///beta-alanine biosynthetic process via 3-ureidopropionate+++GO:0046050///UMP catabolic process+++GO:…
103161	103161	'Apof'	mRNA	76.26	104.5	115.5	1.84	2.48	2.95	5.17	5.24	5.3	2.423333333	5.236666667	246.63	244.32	245.04	98.75333333	245.33	6.37E-10	1.300885503		GO:0005576///extracellular region+++GO:0005615///extracellular space+++GO:0034362///low-density lipoprotein particle+++GO:0034364///high-density lipoprotein particle	GO:0003674///molecular_function	GO:0006629///lipid metabolic process+++GO:0006641///triglyceride metabolic process+++GO:0006869///lipid transport+++GO:0008202///steroid metabolic process+++GO:0008203///cholesterol metabolic process+++GO:0033344///cholesterol efflux
103172	103172	'Chchd10'	mRNA	12827	12430	11947	666.66	637.88	658.27	568.87	591.56	553.4	654.27	571.2766667	12564	12756	11823	12401.33333	12381	0.863090843	-0.013658905	05014///Amyotrophic lateral sclerosis	GO:0005634///nucleus+++GO:0005739///mitochondrion+++GO:0005758///mitochondrial intermembrane space+++GO:0061617///MICOS complex	GO:0005515///protein binding	GO:0006119///oxidative phosphorylation+++GO:0007005///mitochondrion organization+++GO:0030322///stabilization of membrane potential+++GO:0031930///mitochondria-nucleus signaling pathway+++GO:0051457///maintenance of protein location in nucleus+++GO:0065003///protein-containing complex assembly+++GO:0090144///mitochondrial nucleoid organization+++GO:0099558///maintenance of synapse structure+++GO:…
103199	103199	'Fig4'	mRNA	619	557	575	10.36	9.17	10.21	9.92	9.5	9.1	9.913333333	9.506666667	682	638	606	583.6666667	642	0.338600766	0.124586177	00562///Inositol phosphate metabolism+++05014///Amyotrophic lateral sclerosis+++05022///Pathways of neurodegeneration - multiple diseases	GO:0005768///endosome+++GO:0005783///endoplasmic reticulum+++GO:0005794///Golgi apparatus+++GO:0005811///lipid droplet+++GO:0010008///endosome membrane+++GO:0016020///membrane+++GO:0016021///integral component of membrane+++GO:0043231///intracellular membrane-bounded organelle+++GO:0055037///recycling endosome	GO:0004438///phosphatidylinositol-3-phosphatase activity+++GO:0016787///hydrolase activity+++GO:0016791///phosphatase activity+++GO:0034593///phosphatidylinositol bisphosphate phosphatase activity+++GO:0042578///phosphoric ester hydrolase activity+++GO:0043812///phosphatidylinositol-4-phosphate phosphatase activity+++GO:0043813///phosphatidylinositol-3,5-bisphosphate 5-phosphatase activity	GO:0007033///vacuole organization+++GO:0007626///locomotory behavior+++GO:0010976///positive regulation of neuron projection development+++GO:0031642///negative regulation of myelination+++GO:0032288///myelin assembly+++GO:0036092///phosphatidylinositol-3-phosphate biosynthetic process+++GO:0043473///pigmentation+++GO:0046488///phosphatidylinositol metabolic process+++GO:0046856///phosphatidylino…
103213	103213	'Traf3ip2'	mRNA	592	633	577	12.55	13.3	13.21	10.55	10.08	10.24	13.02	10.29	542	519	510	600.6666667	523.6666667	0.076690669	-0.209165149	04218///Cellular senescence+++04657///IL-17 signaling pathway	GO:0005634///nucleus+++GO:0031410///cytoplasmic vesicle	GO:0005102///signaling receptor binding+++GO:0005515///protein binding+++GO:0016740///transferase activity+++GO:0061630///ubiquitin protein ligase activity	GO:0000209///protein polyubiquitination+++GO:0001768///establishment of T cell polarity+++GO:0001782///B cell homeostasis+++GO:0001783///B cell apoptotic process+++GO:0001822///kidney development+++GO:0002230///positive regulation of defense response to virus by host+++GO:0002269///leukocyte activation involved in inflammatory response+++GO:0002334///transitional two stage B cell differentiation+…
103220	103220	'Ttc41'	mRNA	161.24	196.28	200.72	3.05	3.75	3.71	1.48	1.69	1.34	3.503333333	1.503333333	91.21	104.13	79.87	186.08	91.73666667	5.37E-06	-1.037301321		GO:0005575///cellular_component+++GO:0005737///cytoplasm	GO:0003674///molecular_function	GO:0008150///biological_process
103236	103236	'Csnk1g2'	mRNA	450	463	394	11.09	11.26	10.4	9.79	9.84	11.13	10.91666667	10.25333333	456	447	504	435.6666667	469	0.528766809	0.097287097	04340///Hedgehog signaling pathway+++04341///Hedgehog signaling pathway - fly	GO:0005634///nucleus+++GO:0005737///cytoplasm+++GO:0005886///plasma membrane+++GO:0005938///cell cortex	GO:0000166///nucleotide binding+++GO:0004672///protein kinase activity+++GO:0004674///protein serine/threonine kinase activity+++GO:0005524///ATP binding+++GO:0016301///kinase activity+++GO:0016740///transferase activity	GO:0006468///protein phosphorylation+++GO:0006897///endocytosis+++GO:0016055///Wnt signaling pathway+++GO:0016310///phosphorylation+++GO:0018105///peptidyl-serine phosphorylation+++GO:0046777///protein autophosphorylation+++GO:0090263///positive regulation of canonical Wnt signaling pathway
103266	103266	'Tmem263'	mRNA	829.1	879.22	942.63	11.88	12.4	14.33	16.22	14.5	15.07	12.87	15.26333333	1302.75	1137.43	1171.93	883.65	1204.036667	2.31E-05	0.430245198		GO:0005575///cellular_component+++GO:0016020///membrane+++GO:0016021///integral component of membrane	GO:0003674///molecular_function	GO:0008150///biological_process
103268	103268	'Cep57l1'	mRNA	141	145	120.98	3.33	3.49	3.17	4.23	3.19	3.95	3.33	3.79	200	151	186	135.66	179	0.073450633	0.392673164		GO:0005737///cytoplasm+++GO:0005813///centrosome+++GO:0005815///microtubule organizing center+++GO:0005856///cytoskeleton+++GO:0005874///microtubule	GO:0008017///microtubule binding+++GO:0042802///identical protein binding+++GO:0043015///gamma-tubulin binding
103284	103284	'Zc3h10'	mRNA	492	511	405	13.09	13.06	11.47	11.99	10.24	9.99	12.54	10.74	521	433	432	469.3333333	462	0.863090843	-0.032174343		GO:0005634///nucleus+++GO:0005654///nucleoplasm+++GO:0005737///cytoplasm	GO:0003723///RNA binding+++GO:0035198///miRNA binding+++GO:0046872///metal ion binding	GO:0000381///regulation of alternative mRNA splicing, via spliceosome+++GO:0010608///posttranscriptional regulation of gene expression+++GO:1903799///negative regulation of production of miRNAs involved in gene silencing by miRNA
103406	103406	'Zfr2'	mRNA	1210	1102	1064	19.75	17.7	18.42	4.47	4.4	4.58	18.62333333	4.483333333	315	303	313	1125.333333	310.3333333	2.67E-73	-1.869596481		GO:0005634///nucleus	GO:0003676///nucleic acid binding+++GO:0003725///double-stranded RNA binding+++GO:0003727///single-stranded RNA binding+++GO:0008270///zinc ion binding	GO:0008150///biological_process
103425	103425	'Ncln'	mRNA	1658	1788	1616	30.96	32.79	32.25	38.21	36.95	37.28	32	37.48	2359	2232	2212	1687.333333	2267.666667	2.21E-09	0.415208841		GO:0005783///endoplasmic reticulum+++GO:0005789///endoplasmic reticulum membrane+++GO:0016020///membrane+++GO:0016021///integral component of membrane+++GO:0032991///protein-containing complex	GO:0008235///metalloexopeptidase activity+++GO:0043022///ribosome binding	GO:0006508///proteolysis+++GO:0009966///regulation of signal transduction+++GO:0043254///regulation of protein complex assembly+++GO:0050821///protein stabilization+++GO:0061635///regulation of protein complex stability
103466	103466	'Nt5dc3'	mRNA	667.73	668.37	509.16	6.09	5.97	4.91	2.71	2.49	2.77	5.656666667	2.656666667	339.97	304.96	338.8	615.0866667	327.91	7.90E-13	-0.91772393		GO:0005739///mitochondrion+++GO:0005829///cytosol+++GO:0043235///receptor complex	GO:0008253///5'-nucleotidase activity+++GO:0016787///hydrolase activity+++GO:0046872///metal ion binding	GO:0016311///dephosphorylation
103468	103468	'Nup107'	mRNA	315	325	326	5.6	5.68	6.14	7.21	5.51	5.73	5.806666667	6.15	467	349	360	322	392	0.100132612	0.268411612	03013///Nucleocytoplasmic transport+++05014///Amyotrophic lateral sclerosis	GO:0000775///chromosome, centromeric region+++GO:0000776///kinetochore+++GO:0000777///condensed chromosome kinetochore+++GO:0005634///nucleus+++GO:0005643///nuclear pore+++GO:0005694///chromosome+++GO:0016020///membrane+++GO:0016021///integral component of membrane+++GO:0031080///nuclear pore outer ring+++GO:0031965///nuclear membrane+++GO:0034399///nuclear periphery	GO:0017056///structural constituent of nuclear pore	GO:0000973///posttranscriptional tethering of RNA polymerase II gene DNA at nuclear periphery+++GO:0006355///regulation of transcription, DNA-templated+++GO:0006406///mRNA export from nucleus+++GO:0006606///protein import into nucleus+++GO:0008585///female gonad development+++GO:0015031///protein transport+++GO:0051028///mRNA transport+++GO:0051292///nuclear pore complex assembly+++GO:0072006///n…
103511	103511	'Calhm5'	mRNA	55	68	95	1.78	2.16	3.26	6.46	5.99	8.42	2.4	6.956666667	230	208	290	72.66666667	242.6666667	2.84E-12	1.719104112		GO:0005887///integral component of plasma membrane+++GO:0016020///membrane+++GO:0016021///integral component of membrane	GO:0005261///cation channel activity	GO:0006811///ion transport+++GO:0034220///ion transmembrane transport+++GO:0098655///cation transmembrane transport
103534	103534	'Mgat4b'	mRNA	485	454	415	11.15	10.28	10.12	10.4	12.61	12.76	10.51666667	11.92333333	520	616	618	451.3333333	584.6666667	0.005477181	0.36513842	00510///N-Glycan biosynthesis+++00513///Various types of N-glycan biosynthesis	GO:0000139///Golgi membrane+++GO:0005783///endoplasmic reticulum+++GO:0005793///endoplasmic reticulum-Golgi intermediate compartment+++GO:0005794///Golgi apparatus+++GO:0005795///Golgi stack+++GO:0016020///membrane+++GO:0016021///integral component of membrane	GO:0008375///acetylglucosaminyltransferase activity+++GO:0008454///alpha-1,3-mannosylglycoprotein 4-beta-N-acetylglucosaminyltransferase activity+++GO:0016740///transferase activity+++GO:0016757///transferase activity, transferring glycosyl groups+++GO:0046872///metal ion binding	GO:0006486///protein glycosylation+++GO:0006487///protein N-linked glycosylation
103537	103537	'Mbtd1'	mRNA	316	363	307	3.28	3.63	3.21	3.08	2.82	3.03	3.373333333	2.976666667	340	306	325	328.6666667	323.6666667	0.863090843	-0.032710508		GO:0005634///nucleus+++GO:0016020///membrane+++GO:0016021///integral component of membrane	GO:0003682///chromatin binding+++GO:0008270///zinc ion binding+++GO:0035064///methylated histone binding+++GO:0042393///histone binding+++GO:0046872///metal ion binding	GO:0006325///chromatin organization+++GO:0006355///regulation of transcription, DNA-templated+++GO:0045892///negative regulation of transcription, DNA-templated+++GO:0048706///embryonic skeletal system development
103551	103551	'Epop'	mRNA	0	4	0	0	0.09	0	0.27	0.11	0.22	0.03	0.2	13	5	10	1.333333333	9.333333333	0.047240296	2.813622876		GO:0005634///nucleus+++GO:0005694///chromosome+++GO:0035098///ESC/E(Z) complex+++GO:0070449///elongin complex	GO:0003682///chromatin binding+++GO:0005515///protein binding	GO:0006325///chromatin organization+++GO:0006357///regulation of transcription by RNA polymerase II+++GO:0035616///histone H2B conserved C-terminal lysine deubiquitination+++GO:0048663///neuron fate commitment+++GO:0048863///stem cell differentiation
103554	103554	'Psme4'	mRNA	669.77	716.87	659.65	5.57	5.91	5.93	7.09	6.41	6.56	5.803333333	6.686666667	979.73	869.69	868.44	682.0966667	905.9533333	5.91E-05	0.397933379	03050///Proteasome	GO:0000502///proteasome complex+++GO:0005634///nucleus+++GO:0005654///nucleoplasm+++GO:0005737///cytoplasm+++GO:0005829///cytosol+++GO:0016607///nuclear speck+++GO:1990111///spermatoproteasome complex	GO:0016504///peptidase activator activity+++GO:0070577///lysine-acetylated histone binding+++GO:0070628///proteasome binding	GO:0006281///DNA repair+++GO:0006974///cellular response to DNA damage stimulus+++GO:0007275///multicellular organism development+++GO:0007283///spermatogenesis+++GO:0010499///proteasomal ubiquitin-independent protein catabolic process+++GO:0010952///positive regulation of peptidase activity+++GO:0030154///cell differentiation+++GO:0035093///spermatogenesis, exchange of chromosomal proteins
103573	103573	'Xpo1'	mRNA	1630	1608	1033	17.69	17.14	11.88	12.36	14.9	15.21	15.57	14.15666667	1313	1547	1565	1423.666667	1475	0.773550786	0.050766237	03008///Ribosome biogenesis in eukaryotes+++03013///Nucleocytoplasmic transport+++04013///MAPK signaling pathway - fly+++05164///Influenza A+++05166///Human T-cell leukemia virus 1 infection	GO:0000776///kinetochore+++GO:0005634///nucleus+++GO:0005642///annulate lamellae+++GO:0005654///nucleoplasm+++GO:0005730///nucleolus+++GO:0005737///cytoplasm+++GO:0005829///cytosol+++GO:0015030///Cajal body+++GO:0031965///nuclear membrane+++GO:0032991///protein-containing complex+++GO:0043231///intracellular membrane-bounded organelle+++GO:1990904///ribonucleoprotein complex	GO:0003723///RNA binding+++GO:0005049///nuclear export signal receptor activity+++GO:0005515///protein binding+++GO:0019904///protein domain specific binding+++GO:0031267///small GTPase binding	GO:0000054///ribosomal subunit export from nucleus+++GO:0000055///ribosomal large subunit export from nucleus+++GO:0000056///ribosomal small subunit export from nucleus+++GO:0000122///negative regulation of transcription by RNA polymerase II+++GO:0006611///protein export from nucleus+++GO:0006886///intracellular protein transport+++GO:0006913///nucleocytoplasmic transport+++GO:0010824///regulatio…
103583	103583	'Fbxw11'	mRNA	2327	2530	1542	29.61	31.5	20.74	16.18	18.07	17.72	27.28333333	17.32333333	1462	1603	1555	2133	1540	1.17E-04	-0.470494958	04114///Oocyte meiosis+++04120///Ubiquitin mediated proteolysis+++04218///Cellular senescence+++04310///Wnt signaling pathway+++04340///Hedgehog signaling pathway+++04341///Hedgehog signaling pathway - fly+++04390///Hippo signaling pathway+++04624///Toll and Imd signaling pathway+++04710///Circadian rhythm+++05131///Shigellosis+++05170///Human immunodeficiency virus 1 infection	GO:0000776///kinetochore+++GO:0005634///nucleus+++GO:0005635///nuclear envelope+++GO:0005737///cytoplasm+++GO:0005813///centrosome+++GO:0005829///cytosol+++GO:0005875///microtubule associated complex+++GO:0005881///cytoplasmic microtubule+++GO:0019005///SCF ubiquitin ligase complex+++GO:0043005///neuron projection+++GO:0043025///neuronal cell body+++GO:1904115///axon cytoplasm	GO:0004842///ubiquitin-protein transferase activity+++GO:0005515///protein binding+++GO:0046983///protein dimerization activity+++GO:0051010///microtubule plus-end binding+++GO:0061630///ubiquitin protein ligase activity+++GO:0070840///dynein complex binding	GO:0000132///establishment of mitotic spindle orientation+++GO:0000209///protein polyubiquitination+++GO:0006470///protein dephosphorylation+++GO:0007049///cell cycle+++GO:0007097///nuclear migration+++GO:0007281///germ cell development+++GO:0008090///retrograde axonal transport+++GO:0016055///Wnt signaling pathway+++GO:0016567///protein ubiquitination+++GO:0031023///microtubule organizing center…
103611158	103611158	'Gm38666'	mRNA	16.22	21.3	2.81	0.19	0.24	0.03	0	0	0	0.153333333	0	0	0	0	13.44333333	0	2.04E-04	-6.12309572
103611159	103611159	'Gm38667'	mRNA	2.3	16.36	11.53	0.03	0.19	0.14	0	0.05	0	0.12	0.016666667	0	4.96	0	10.06333333	1.653333333	0.053088781	-2.856937742		GO:0016020///membrane+++GO:0016021///integral component of membrane
103655	103655	'Sec14l4'	mRNA	3	7	8	0.06	0.13	0.16	0.05	0.08	0.17	0.116666667	0.1	3	5	11	6	6.333333333	0.966961	0.062003632		GO:0005575///cellular_component	GO:0003674///molecular_function+++GO:0008289///lipid binding
103677	103677	'Smg6'	mRNA	879.85	848.91	860.72	8.08	7.63	8.39	6.18	6.22	5.88	8.033333333	6.093333333	778.25	765.87	717.43	863.16	753.85	0.047835555	-0.207601072	03015///mRNA surveillance pathway	GO:0000781///chromosome, telomeric region+++GO:0005634///nucleus+++GO:0005694///chromosome+++GO:0005697///telomerase holoenzyme complex+++GO:0005730///nucleolus+++GO:0005737///cytoplasm+++GO:0005829///cytosol+++GO:0035145///exon-exon junction complex	GO:0003677///DNA binding+++GO:0003723///RNA binding+++GO:0004518///nuclease activity+++GO:0004519///endonuclease activity+++GO:0004521///endoribonuclease activity+++GO:0016787///hydrolase activity+++GO:0042162///telomeric DNA binding+++GO:0043021///ribonucleoprotein complex binding+++GO:0046872///metal ion binding+++GO:0070034///telomerase RNA binding+++GO:0070182///DNA polymerase binding	GO:0000184///nuclear-transcribed mRNA catabolic process, nonsense-mediated decay+++GO:0032204///regulation of telomere maintenance+++GO:0090305///nucleic acid phosphodiester bond hydrolysis+++GO:0090502///RNA phosphodiester bond hydrolysis, endonucleolytic+++GO:1904354///negative regulation of telomere capping
103694	103694	'Tmed4'	mRNA	4371	4369	4370	157.11	154.84	166.64	104.64	108.41	101.62	159.53	104.89	3345	3382	3143	4370	3290	9.24E-11	-0.422140733		GO:0005783///endoplasmic reticulum+++GO:0005789///endoplasmic reticulum membrane+++GO:0005793///endoplasmic reticulum-Golgi intermediate compartment+++GO:0005794///Golgi apparatus+++GO:0016020///membrane+++GO:0016021///integral component of membrane+++GO:0030134///COPII-coated ER to Golgi transport vesicle		GO:0006886///intracellular protein transport+++GO:0006888///ER to Golgi vesicle-mediated transport+++GO:0007030///Golgi organization+++GO:0015031///protein transport
103710	103710	'Slc35e4'	mRNA	915	1087	926	16.41	19.18	17.61	18.34	18.24	18.86	17.73333333	18.48	1177	1143	1172	976	1164	0.010843997	0.243810606		GO:0005794///Golgi apparatus+++GO:0016020///membrane+++GO:0016021///integral component of membrane	GO:0015297///antiporter activity	GO:0055085///transmembrane transport
103711	103711	'Pnpo'	mRNA	872	942	784	24.34	25.9	23.21	21.8	22.55	21.72	24.48333333	22.02333333	898	907	866	866	890.3333333	0.816954141	0.031005457	00750///Vitamin B6 metabolism+++01240///Biosynthesis of cofactors		GO:0004733///pyridoxamine-phosphate oxidase activity+++GO:0010181///FMN binding+++GO:0016491///oxidoreductase activity+++GO:0016638///oxidoreductase activity, acting on the CH-NH2 group of donors+++GO:0030170///pyridoxal phosphate binding+++GO:0042803///protein homodimerization activity	GO:0008615///pyridoxine biosynthetic process+++GO:0042823///pyridoxal phosphate biosynthetic process
103712	103712	'6330403K07Rik'	mRNA	198	193	169	7.25	6.97	6.57	10.49	11.7	10.91	6.93	11.03333333	329	358	331	186.6666667	339.3333333	4.95E-08	0.8534199		GO:0005575///cellular_component+++GO:0016020///membrane+++GO:0016021///integral component of membrane	GO:0003674///molecular_function	GO:0008150///biological_process
103724	103724	'Tbc1d10a'	mRNA	1223	1466	1347	36.58	43.21	42.74	30.86	32.41	33.07	40.84333333	32.11333333	1186	1216	1230	1345.333333	1210.666667	0.106453265	-0.163815605		GO:0005829///cytosol+++GO:0005886///plasma membrane+++GO:0005902///microvillus+++GO:0042995///cell projection	GO:0005085///guanyl-nucleotide exchange factor activity+++GO:0005096///GTPase activator activity+++GO:0030165///PDZ domain binding	GO:0006886///intracellular protein transport+++GO:0042147///retrograde transport, endosome to Golgi+++GO:0045862///positive regulation of proteolysis+++GO:0090630///activation of GTPase activity+++GO:0097202///activation of cysteine-type endopeptidase activity
103733	103733	'Tubg1'	mRNA	1314.47	1364.98	1288.4	46.52	47.76	48.46	42.95	42.23	41.01	47.58	42.06333333	1392.83	1336.07	1290.05	1322.616667	1339.65	0.9500099	0.006959546	05165///Human papillomavirus infection	GO:0000242///pericentriolar material+++GO:0000794///condensed nuclear chromosome+++GO:0000922///spindle pole+++GO:0000930///gamma-tubulin complex+++GO:0005634///nucleus+++GO:0005737///cytoplasm+++GO:0005813///centrosome+++GO:0005814///centriole+++GO:0005815///microtubule organizing center+++GO:0005819///spindle+++GO:0005827///polar microtubule+++GO:0005856///cytoskeleton+++GO:0005874///microtubul…	GO:0000166///nucleotide binding+++GO:0003924///GTPase activity+++GO:0005200///structural constituent of cytoskeleton+++GO:0005515///protein binding+++GO:0005525///GTP binding+++GO:0042802///identical protein binding	GO:0000070///mitotic sister chromatid segregation+++GO:0000212///meiotic spindle organization+++GO:0000226///microtubule cytoskeleton organization+++GO:0000278///mitotic cell cycle+++GO:0007017///microtubule-based process+++GO:0007020///microtubule nucleation+++GO:0007052///mitotic spindle organization+++GO:0007088///regulation of mitotic nuclear division+++GO:0031122///cytoplasmic microtubule or…
103737	103737	'Pex12'	mRNA	578.33	643	610.39	7.36	7.91	8.68	6.33	6.24	6.37	7.983333333	6.313333333	534	481	506.02	610.5733333	507.0066667	0.019058174	-0.280442892	04146///Peroxisome	GO:0005777///peroxisome+++GO:0005778///peroxisomal membrane+++GO:0005779///integral component of peroxisomal membrane+++GO:0016020///membrane+++GO:0016021///integral component of membrane+++GO:1990429///peroxisomal importomer complex	GO:0004842///ubiquitin-protein transferase activity+++GO:0008022///protein C-terminus binding+++GO:0008270///zinc ion binding+++GO:0046872///metal ion binding	GO:0006513///protein monoubiquitination+++GO:0006625///protein targeting to peroxisome+++GO:0007031///peroxisome organization+++GO:0015031///protein transport+++GO:0016558///protein import into peroxisome matrix
103742	103742	'Mien1'	mRNA	1619	1763	1587	151.23	162.71	157.41	163.65	180.35	168.63	157.1166667	170.8766667	2032	2165	2007	1656.333333	2068	6.58E-05	0.310051019		GO:0005654///nucleoplasm+++GO:0005737///cytoplasm+++GO:0005829///cytosol+++GO:0005886///plasma membrane+++GO:0016020///membrane+++GO:0031235///intrinsic component of the cytoplasmic side of the plasma membrane+++GO:0034451///centriolar satellite	GO:0005515///protein binding	GO:0006915///apoptotic process+++GO:0010269///response to selenium ion+++GO:0030335///positive regulation of cell migration+++GO:0043066///negative regulation of apoptotic process+++GO:0051491///positive regulation of filopodium assembly
103743	103743	'Tmem98'	mRNA	637	613	606	26.26	24.93	26.51	75.71	75.24	78.52	25.9	76.49	2109	2045	2116	618.6666667	2090	1.71E-107	1.744520027		GO:0005576///extracellular region+++GO:0005615///extracellular space+++GO:0005783///endoplasmic reticulum+++GO:0005789///endoplasmic reticulum membrane+++GO:0005886///plasma membrane+++GO:0016020///membrane+++GO:0016021///integral component of membrane+++GO:0070062///extracellular exosome	GO:0005515///protein binding	GO:0010955///negative regulation of protein processing+++GO:0031642///negative regulation of myelination+++GO:0045063///T-helper 1 cell differentiation+++GO:0048715///negative regulation of oligodendrocyte differentiation+++GO:1900181///negative regulation of protein localization to nucleus
103765	103765	'Tmem17'	mRNA	257	285	246	11.25	12.31	11.42	5.79	5.35	6.26	11.66	5.8	152	137	159	262.6666667	149.3333333	2.50E-06	-0.825213222		GO:0005886///plasma membrane+++GO:0005929///cilium+++GO:0016020///membrane+++GO:0016021///integral component of membrane+++GO:0035869///ciliary transition zone+++GO:0036038///MKS complex+++GO:0042995///cell projection+++GO:0060170///ciliary membrane	GO:0005515///protein binding	GO:0007224///smoothened signaling pathway+++GO:0030030///cell projection organization+++GO:0060271///cilium assembly+++GO:1905515///non-motile cilium assembly
103768	103768	'Tubg2'	mRNA	330.53	369.02	369.6	10.69	11.79	12.71	4.95	4.63	4.58	11.73	4.72	175.17	159.93	156.95	356.3833333	164.0166667	1.22E-12	-1.138170904	05165///Human papillomavirus infection	GO:0000242///pericentriolar material+++GO:0000930///gamma-tubulin complex+++GO:0005634///nucleus+++GO:0005737///cytoplasm+++GO:0005813///centrosome+++GO:0005815///microtubule organizing center+++GO:0005819///spindle+++GO:0005856///cytoskeleton+++GO:0005874///microtubule+++GO:0005876///spindle microtubule+++GO:0005881///cytoplasmic microtubule	GO:0000166///nucleotide binding+++GO:0003924///GTPase activity+++GO:0005200///structural constituent of cytoskeleton+++GO:0005525///GTP binding	GO:0000070///mitotic sister chromatid segregation+++GO:0000212///meiotic spindle organization+++GO:0000226///microtubule cytoskeleton organization+++GO:0000278///mitotic cell cycle+++GO:0007017///microtubule-based process+++GO:0007020///microtubule nucleation+++GO:0007052///mitotic spindle organization+++GO:0031122///cytoplasmic microtubule organization
103775	103775	'Slc25a41'	mRNA	11	10	16	0.55	0.49	0.85	0.17	0.09	0.04	0.63	0.1	4	2	1	12.33333333	2.333333333	0.021138385	-2.430259347		GO:0005739///mitochondrion+++GO:0005743///mitochondrial inner membrane+++GO:0016020///membrane+++GO:0016021///integral component of membrane	GO:0005347///ATP transmembrane transporter activity+++GO:0015217///ADP transmembrane transporter activity	GO:0015866///ADP transport+++GO:0015867///ATP transport+++GO:0055085///transmembrane transport+++GO:0140021///mitochondrial ADP transmembrane transport+++GO:1990544///mitochondrial ATP transmembrane transport
103784	103784	'Wdr92'	mRNA	537.82	571.79	508.02	8.53	8.93	8.55	10.74	10.33	10.72	8.67	10.59666667	779	731.39	752.47	539.21	754.2866667	4.22E-06	0.474365286		GO:0005575///cellular_component+++GO:0005737///cytoplasm	GO:0043130///ubiquitin binding	GO:0006915///apoptotic process+++GO:0070286///axonemal dynein complex assembly
103806	103806	'Maml1'	mRNA	261	277	224	2.47	2.52	2.24	2.51	2.31	2.33	2.41	2.383333333	304	273	272	254	283	0.427889871	0.146578859	04330///Notch signaling pathway+++04658///Th1 and Th2 cell differentiation+++05165///Human papillomavirus infection	GO:0002193///MAML1-RBP-Jkappa- ICN1 complex+++GO:0005634///nucleus+++GO:0005654///nucleoplasm+++GO:0016607///nuclear speck+++GO:0043231///intracellular membrane-bounded organelle	GO:0003713///transcription coactivator activity+++GO:0019901///protein kinase binding+++GO:0042605///peptide antigen binding	GO:0006468///protein phosphorylation+++GO:0007219///Notch signaling pathway+++GO:0007221///positive regulation of transcription of Notch receptor target+++GO:0010831///positive regulation of myotube differentiation+++GO:0045445///myoblast differentiation+++GO:0045944///positive regulation of transcription by RNA polymerase II+++GO:0051149///positive regulation of muscle cell differentiation+++GO:…
103836	103836	'Zfp692'	mRNA	819	772	800	21.76	20.19	22.28	12.37	12.34	11.55	21.41	12.08666667	521	517	476	797	504.6666667	4.11E-10	-0.67217743		GO:0005634///nucleus+++GO:0005654///nucleoplasm+++GO:0005694///chromosome+++GO:0005730///nucleolus	GO:0000978///RNA polymerase II proximal promoter sequence-specific DNA binding+++GO:0001227///DNA-binding transcription repressor activity, RNA polymerase II-specific+++GO:0003677///DNA binding+++GO:0043035///chromatin insulator sequence binding+++GO:0046872///metal ion binding	GO:0000122///negative regulation of transcription by RNA polymerase II+++GO:0006111///regulation of gluconeogenesis+++GO:0006357///regulation of transcription by RNA polymerase II
103841	103841	'Cuedc1'	mRNA	1429	1456	1191	24.89	24.8	21.87	11.04	11.99	12.08	23.85333333	11.70333333	733	777	773	1358.666667	761	1.43E-20	-0.843756127		GO:0005575///cellular_component	GO:0003674///molecular_function+++GO:0043130///ubiquitin binding	GO:0008150///biological_process
103844	103844	'Inca1'	mRNA	89	126	90	5.16	7.43	5.1	3.46	3.8	3.78	5.896666667	3.68	68	78	74	101.6666667	73.33333333	0.107525392	-0.477841204		GO:0005634///nucleus+++GO:0005654///nucleoplasm+++GO:0005737///cytoplasm+++GO:0016604///nuclear body	GO:0004860///protein kinase inhibitor activity+++GO:0004861///cyclin-dependent protein serine/threonine kinase inhibitor activity+++GO:0005515///protein binding+++GO:0030332///cyclin binding+++GO:0042802///identical protein binding+++GO:0044877///protein-containing complex binding	GO:0007049///cell cycle+++GO:0008285///negative regulation of cell proliferation+++GO:0045736///negative regulation of cyclin-dependent protein serine/threonine kinase activity+++GO:2001235///positive regulation of apoptotic signaling pathway
103850	103850	'Nt5m'	mRNA	589.99	615.97	428.99	27.31	28.14	21.07	18.38	21.74	18.97	25.50666667	19.69666667	455.99	526	454.99	544.9833333	478.9933333	0.230097919	-0.189298918	00230///Purine metabolism+++00240///Pyrimidine metabolism+++00760///Nicotinate and nicotinamide metabolism	GO:0005739///mitochondrion	GO:0000166///nucleotide binding+++GO:0008253///5'-nucleotidase activity+++GO:0016787///hydrolase activity+++GO:0046872///metal ion binding	GO:0009117///nucleotide metabolic process+++GO:0009223///pyrimidine deoxyribonucleotide catabolic process+++GO:0009264///deoxyribonucleotide catabolic process+++GO:0016311///dephosphorylation+++GO:0046079///dUMP catabolic process
103889	103889	'Hoxb2'	mRNA	5	6	3	0.27	0.31	0.17	0.09	0.09	0.29	0.25	0.156666667	2	2	6	4.666666667	3.333333333	0.769181771	-0.483819635		GO:0005634///nucleus+++GO:0005654///nucleoplasm	GO:0000978///RNA polymerase II proximal promoter sequence-specific DNA binding+++GO:0000981///DNA-binding transcription factor activity, RNA polymerase II-specific+++GO:0001228///DNA-binding transcription activator activity, RNA polymerase II-specific+++GO:0003677///DNA binding+++GO:0003700///DNA-binding transcription factor activity+++GO:0043565///sequence-specific DNA binding+++GO:1990837///seq…	GO:0002011///morphogenesis of an epithelial sheet+++GO:0006355///regulation of transcription, DNA-templated+++GO:0006357///regulation of transcription by RNA polymerase II+++GO:0007275///multicellular organism development+++GO:0009952///anterior/posterior pattern specification+++GO:0009953///dorsal/ventral pattern formation+++GO:0021569///rhombomere 3 development+++GO:0021570///rhombomere 4 devel…
103963	103963	'Rpn1'	mRNA	6418	6374	6310	95.61	93.41	99.71	112.8	117.7	109.33	96.24333333	113.2766667	8714	8882	8180	6367.333333	8592	1.59E-12	0.42008669	00510///N-Glycan biosynthesis+++00513///Various types of N-glycan biosynthesis+++04141///Protein processing in endoplasmic reticulum	GO:0005783///endoplasmic reticulum+++GO:0005789///endoplasmic reticulum membrane+++GO:0005791///rough endoplasmic reticulum+++GO:0005829///cytosol+++GO:0008250///oligosaccharyltransferase complex+++GO:0016020///membrane+++GO:0016021///integral component of membrane+++GO:0042470///melanosome	GO:0005515///protein binding	GO:0006486///protein glycosylation+++GO:0006487///protein N-linked glycosylation+++GO:0018279///protein N-linked glycosylation via asparagine
103967	103967	'Dnm3'	mRNA	617.02	523.92	483.77	5.94	5.41	5.32	1.3	1.7	1.57	5.556666667	1.523333333	189.84	195.71	186.66	541.57	190.7366667	6.56E-27	-1.518761689	04072///Phospholipase D signaling pathway+++04144///Endocytosis+++04721///Synaptic vesicle cycle+++04961///Endocrine and other factor-regulated calcium reabsorption+++05100///Bacterial invasion of epithelial cells	GO:0001917///photoreceptor inner segment+++GO:0005737///cytoplasm+++GO:0005739///mitochondrion+++GO:0005794///Golgi apparatus+++GO:0005856///cytoskeleton+++GO:0005874///microtubule+++GO:0005886///plasma membrane+++GO:0014069///postsynaptic density+++GO:0015630///microtubule cytoskeleton+++GO:0016020///membrane+++GO:0030424///axon+++GO:0031410///cytoplasmic vesicle+++GO:0031966///mitochondrial mem…	GO:0000166///nucleotide binding+++GO:0003924///GTPase activity+++GO:0005515///protein binding+++GO:0005525///GTP binding+++GO:0008017///microtubule binding+++GO:0016787///hydrolase activity+++GO:0031798///type 1 metabotropic glutamate receptor binding+++GO:0031802///type 5 metabotropic glutamate receptor binding+++GO:0042802///identical protein binding+++GO:0050998///nitric-oxide synthase binding…	GO:0000266///mitochondrial fission+++GO:0003374///dynamin family protein polymerization involved in mitochondrial fission+++GO:0006897///endocytosis+++GO:0007416///synapse assembly+++GO:0016185///synaptic vesicle budding from presynaptic endocytic zone membrane+++GO:0031623///receptor internalization+++GO:0046847///filopodium assembly+++GO:0048488///synaptic vesicle endocytosis+++GO:0050803///reg…
103968	103968	'Plin1'	mRNA	0	2	0	0	0.06	0	0.03	0	0	0.02	0.01	1	0	0	0.666666667	0.333333333	0.863090843	-0.864667557	03320///PPAR signaling pathway+++04371///Apelin signaling pathway+++04714///Thermogenesis+++04923///Regulation of lipolysis in adipocytes	GO:0005783///endoplasmic reticulum+++GO:0005811///lipid droplet+++GO:0005829///cytosol	GO:0005515///protein binding	GO:0006629///lipid metabolic process+++GO:0016042///lipid catabolic process+++GO:0070417///cellular response to cold
103978	103978	'Gpc5'	mRNA	808	845	697	11.31	10.96	10.39	1.13	1.07	1.04	10.88666667	1.08	89	80	71	783.3333333	80	3.41E-110	-3.300777893		GO:0005576///extracellular region+++GO:0005615///extracellular space+++GO:0005796///Golgi lumen+++GO:0005886///plasma membrane+++GO:0005887///integral component of plasma membrane+++GO:0009986///cell surface+++GO:0016020///membrane+++GO:0031225///anchored component of membrane+++GO:0046658///anchored component of plasma membrane+++GO:0062023///collagen-containing extracellular matrix		GO:0009966///regulation of signal transduction+++GO:0016477///cell migration+++GO:0090263///positive regulation of canonical Wnt signaling pathway+++GO:1905475///regulation of protein localization to membrane
103988	103988	'Gck'	mRNA	234	231	252	5.19	4.84	5.64	0.79	0.74	0.62	5.223333333	0.716666667	45	36	34	239	38.33333333	1.94E-29	-2.656187274	00010///Glycolysis / Gluconeogenesis+++00052///Galactose metabolism+++00500///Starch and sucrose metabolism+++00520///Amino sugar and nucleotide sugar metabolism+++00524///Neomycin, kanamycin and gentamicin biosynthesis+++01200///Carbon metabolism+++01250///Biosynthesis of nucleotide sugars+++04910///Insulin signaling pathway+++04911///Insulin secretion+++04917///Prolactin signaling pathway+++049…	GO:0005634///nucleus+++GO:0005654///nucleoplasm+++GO:0005737///cytoplasm+++GO:0005739///mitochondrion+++GO:0005741///mitochondrial outer membrane+++GO:0005829///cytosol+++GO:0005884///actin filament+++GO:0005938///cell cortex+++GO:0016020///membrane+++GO:0030141///secretory granule+++GO:0045180///basal cortex	GO:0000166///nucleotide binding+++GO:0000287///magnesium ion binding+++GO:0003824///catalytic activity+++GO:0004340///glucokinase activity+++GO:0004370///glycerol kinase activity+++GO:0004396///hexokinase activity+++GO:0005515///protein binding+++GO:0005524///ATP binding+++GO:0005536///glucose binding+++GO:0008865///fructokinase activity+++GO:0016301///kinase activity+++GO:0016740///transferase a…	GO:0001678///cellular glucose homeostasis+++GO:0005975///carbohydrate metabolic process+++GO:0005978///glycogen biosynthetic process+++GO:0006002///fructose 6-phosphate metabolic process+++GO:0006003///fructose 2,6-bisphosphate metabolic process+++GO:0006006///glucose metabolic process+++GO:0006013///mannose metabolic process+++GO:0006071///glycerol metabolic process+++GO:0006072///glycerol-3-pho…
104001	104001	'Rtn1'	mRNA	3432	3510	2227	85.02	84.86	69.09	23.45	29.56	28.9	79.65666667	27.30333333	959	1255	1179	3056.333333	1131	1.69E-11	-1.432985658		GO:0000139///Golgi membrane+++GO:0005783///endoplasmic reticulum+++GO:0005789///endoplasmic reticulum membrane+++GO:0005790///smooth endoplasmic reticulum+++GO:0005794///Golgi apparatus+++GO:0016020///membrane+++GO:0016021///integral component of membrane		GO:1902430///negative regulation of amyloid-beta formation
104009	104009	'Qsox1'	mRNA	1300	1276	1109	25.12	23.81	21.59	57.43	54.39	62.01	23.50666667	57.94333333	3453	3243	3598	1228.333333	3431.333333	3.26E-97	1.472501329		GO:0000139///Golgi membrane+++GO:0005576///extracellular region+++GO:0005615///extracellular space+++GO:0005783///endoplasmic reticulum+++GO:0005794///Golgi apparatus+++GO:0016020///membrane+++GO:0016021///integral component of membrane+++GO:0030173///integral component of Golgi membrane+++GO:0043231///intracellular membrane-bounded organelle+++GO:0045171///intercellular bridge+++GO:0070062///ext…	GO:0003756///protein disulfide isomerase activity+++GO:0016491///oxidoreductase activity+++GO:0016971///flavin-linked sulfhydryl oxidase activity+++GO:0016972///thiol oxidase activity+++GO:0071949///FAD binding	GO:0006457///protein folding+++GO:0016242///negative regulation of macroautophagy+++GO:0085029///extracellular matrix assembly
104010	104010	'Cdh22'	mRNA	11	11	13	0.17	0.16	0.21	0.05	0.01	0.01	0.18	0.023333333	4	1	1	11.66666667	2	0.020391806	-2.568768501		GO:0005886///plasma membrane+++GO:0005912///adherens junction+++GO:0016020///membrane+++GO:0016021///integral component of membrane+++GO:0016342///catenin complex	GO:0005509///calcium ion binding+++GO:0045296///cadherin binding+++GO:0046872///metal ion binding	GO:0000902///cell morphogenesis+++GO:0007043///cell-cell junction assembly+++GO:0007155///cell adhesion+++GO:0007156///homophilic cell adhesion via plasma membrane adhesion molecules+++GO:0007275///multicellular organism development+++GO:0007420///brain development+++GO:0016339///calcium-dependent cell-cell adhesion via plasma membrane cell adhesion molecules+++GO:0034332///adherens junction orga…
104015	104015	'Synj1'	mRNA	1030.93	1073.98	846.69	7.7	7.97	6.7	6.02	6.5	6.32	7.456666667	6.28	939.14	970.37	947.34	983.8666667	952.2833333	0.673646829	-0.053471976	00562///Inositol phosphate metabolism+++04070///Phosphatidylinositol signaling system	GO:0005737///cytoplasm+++GO:0005874///microtubule+++GO:0012506///vesicle membrane+++GO:0030117///membrane coat+++GO:0030118///clathrin coat+++GO:0030132///clathrin coat of coated pit+++GO:0032991///protein-containing complex+++GO:0043005///neuron projection+++GO:0043195///terminal bouton+++GO:0048471///perinuclear region of cytoplasm+++GO:0097060///synaptic membrane+++GO:0098685///Schaffer collat…	GO:0003676///nucleic acid binding+++GO:0003723///RNA binding+++GO:0003824///catalytic activity+++GO:0004438///phosphatidylinositol-3-phosphatase activity+++GO:0004439///phosphatidylinositol-4,5-bisphosphate 5-phosphatase activity+++GO:0005515///protein binding+++GO:0008022///protein C-terminus binding+++GO:0016787///hydrolase activity+++GO:0016791///phosphatase activity+++GO:0017124///SH3 domain …	GO:0006836///neurotransmitter transport+++GO:0006897///endocytosis+++GO:0007420///brain development+++GO:0007612///learning+++GO:0014015///positive regulation of gliogenesis+++GO:0016082///synaptic vesicle priming+++GO:0016191///synaptic vesicle uncoating+++GO:0032526///response to retinoic acid+++GO:0034097///response to cytokine+++GO:0046488///phosphatidylinositol metabolic process+++GO:0046855…
104027	104027	'Synpo'	mRNA	1301	1220	667	13.67	12.71	7.41	11.1	13.92	13.63	11.26333333	12.88333333	1251	1525	1484	1062.666667	1420	0.194939672	0.422476484	04530///Tight junction	GO:0001725///stress fiber+++GO:0005634///nucleus+++GO:0005737///cytoplasm+++GO:0005829///cytosol+++GO:0005856///cytoskeleton+++GO:0005923///bicellular tight junction+++GO:0014069///postsynaptic density+++GO:0015629///actin cytoskeleton+++GO:0030018///Z disc+++GO:0030054///cell junction+++GO:0030424///axon+++GO:0030425///dendrite+++GO:0042995///cell projection+++GO:0043197///dendritic spine+++GO:0…	GO:0003779///actin binding	GO:0008542///visual learning+++GO:0030865///cortical cytoskeleton organization+++GO:0032233///positive regulation of actin filament bundle assembly+++GO:0048169///regulation of long-term neuronal synaptic plasticity+++GO:0051492///regulation of stress fiber assembly+++GO:0098886///modification of dendritic spine+++GO:0099170///postsynaptic modulation of chemical synaptic transmission+++GO:0099588…
104069	104069	'Sncb'	mRNA	2	3	1	0.09	0.13	0.05	0.04	0	0	0.09	0.013333333	1	0	0	2	0.333333333	0.381909345	-2.474813369		GO:0005737///cytoplasm+++GO:0005739///mitochondrion+++GO:0016234///inclusion body+++GO:0030426///growth cone+++GO:0043025///neuronal cell body+++GO:0043195///terminal bouton+++GO:0043679///axon terminus+++GO:0045202///synapse+++GO:0099523///presynaptic cytosol	GO:0005509///calcium ion binding+++GO:0043014///alpha-tubulin binding+++GO:0046914///transition metal ion binding+++GO:0048487///beta-tubulin binding+++GO:1903136///cuprous ion binding	GO:0007268///chemical synaptic transmission+++GO:0042417///dopamine metabolic process+++GO:0043524///negative regulation of neuron apoptotic process+++GO:0048488///synaptic vesicle endocytosis+++GO:0050808///synapse organization+++GO:1901214///regulation of neuron death
104079	104079	'Nxph3'	mRNA	8	18	7	0.22	0.4	0.2	0.4	0.37	0.36	0.273333333	0.376666667	17	16	15	11	16	0.520221545	0.540682618		GO:0005576///extracellular region	GO:0005102///signaling receptor binding
104080	104080	'Nxph4'	mRNA	13	5	6	0.45	0.17	0.22	1.33	0.81	1.37	0.28	1.17	44	26	44	8	38	1.69E-04	2.2361561		GO:0005575///cellular_component+++GO:0005576///extracellular region	GO:0005102///signaling receptor binding	GO:0008150///biological_process
104082	104082	'Wdr7'	mRNA	927	973	927	6.99	7.2	7.4	4.63	4.54	4.66	7.196666667	4.61	708	679	689	942.3333333	692	1.33E-06	-0.457476455	04142///Lysosome	GO:0005737///cytoplasm+++GO:0008021///synaptic vesicle	GO:0003674///molecular_function	GO:0002244///hematopoietic progenitor cell differentiation
104086	104086	'Cyp27a1'	mRNA	402	404	369	11.51	11.43	11.24	21.19	20.05	19.85	11.39333333	20.36333333	850	789	774	391.6666667	804.3333333	2.21E-22	1.027013222	00120///Primary bile acid biosynthesis+++03320///PPAR signaling pathway+++04979///Cholesterol metabolism	GO:0005739///mitochondrion+++GO:0005740///mitochondrial envelope+++GO:0005743///mitochondrial inner membrane+++GO:0016020///membrane	GO:0004497///monooxygenase activity+++GO:0005506///iron ion binding+++GO:0008123///cholesterol 7-alpha-monooxygenase activity+++GO:0008386///cholesterol monooxygenase (side-chain-cleaving) activity+++GO:0016491///oxidoreductase activity+++GO:0016705///oxidoreductase activity, acting on paired donors, with incorporation or reduction of molecular oxygen+++GO:0020037///heme binding+++GO:0030343///vi…	GO:0006629///lipid metabolic process+++GO:0006694///steroid biosynthetic process+++GO:0006699///bile acid biosynthetic process+++GO:0006700///C21-steroid hormone biosynthetic process+++GO:0006707///cholesterol catabolic process+++GO:0008202///steroid metabolic process+++GO:0008203///cholesterol metabolic process+++GO:0036378///calcitriol biosynthetic process from calciol
104099	104099	'Itga9'	mRNA	148	141	103	1.31	1.21	1.05	1.3	1.09	1.07	1.19	1.153333333	171	138	136	130.6666667	148.3333333	0.521530405	0.175135435	04151///PI3K-Akt signaling pathway+++04510///Focal adhesion+++04512///ECM-receptor interaction+++04514///Cell adhesion molecules+++04810///Regulation of actin cytoskeleton+++05165///Human papillomavirus infection+++05410///Hypertrophic cardiomyopathy+++05412///Arrhythmogenic right ventricular cardiomyopathy+++05414///Dilated cardiomyopathy	GO:0008305///integrin complex+++GO:0009925///basal plasma membrane+++GO:0016020///membrane+++GO:0016021///integral component of membrane+++GO:0034679///integrin alpha9-beta1 complex+++GO:0071133///alpha9-beta1 integrin-ADAM8 complex	GO:0005518///collagen binding+++GO:0043236///laminin binding+++GO:0046872///metal ion binding	GO:0007155///cell adhesion+++GO:0007229///integrin-mediated signaling pathway+++GO:0030593///neutrophil chemotaxis+++GO:0042060///wound healing+++GO:0045672///positive regulation of osteoclast differentiation+++GO:0045780///positive regulation of bone resorption+++GO:0048858///cell projection morphogenesis
104110	104110	'Adcy4'	mRNA	93	56	69	1.56	0.87	1.15	3.07	3.08	3.03	1.193333333	3.06	212	211	203	72.66666667	208.6666667	6.03E-11	1.50988307	00230///Purine metabolism+++01522///Endocrine resistance+++04015///Rap1 signaling pathway+++04020///Calcium signaling pathway+++04022///cGMP-PKG signaling pathway+++04024///cAMP signaling pathway+++04062///Chemokine signaling pathway+++04072///Phospholipase D signaling pathway+++04114///Oocyte meiosis+++04211///Longevity regulating pathway+++04213///Longevity regulating pathway - multiple species…	GO:0005622///intracellular+++GO:0005634///nucleus+++GO:0005737///cytoplasm+++GO:0005886///plasma membrane+++GO:0005887///integral component of plasma membrane+++GO:0016020///membrane+++GO:0016021///integral component of membrane+++GO:0030425///dendrite+++GO:0032991///protein-containing complex	GO:0000166///nucleotide binding+++GO:0004016///adenylate cyclase activity+++GO:0005080///protein kinase C binding+++GO:0005524///ATP binding+++GO:0016829///lyase activity+++GO:0016849///phosphorus-oxygen lyase activity+++GO:0031683///G-protein beta/gamma-subunit complex binding+++GO:0046872///metal ion binding	GO:0006171///cAMP biosynthetic process+++GO:0007188///adenylate cyclase-modulating G protein-coupled receptor signaling pathway+++GO:0007189///adenylate cyclase-activating G protein-coupled receptor signaling pathway+++GO:0007190///activation of adenylate cyclase activity+++GO:0009190///cyclic nucleotide biosynthetic process+++GO:0035556///intracellular signal transduction
104111	104111	'Adcy3'	mRNA	126.11	125.05	142.61	1.5	1.45	1.83	2.67	2.27	1.99	1.593333333	2.31	253.65	216.28	183.46	131.2566667	217.7966667	6.15E-04	0.713736561	00230///Purine metabolism+++01522///Endocrine resistance+++04015///Rap1 signaling pathway+++04020///Calcium signaling pathway+++04022///cGMP-PKG signaling pathway+++04024///cAMP signaling pathway+++04062///Chemokine signaling pathway+++04072///Phospholipase D signaling pathway+++04114///Oocyte meiosis+++04211///Longevity regulating pathway+++04213///Longevity regulating pathway - multiple species…	GO:0005634///nucleus+++GO:0005737///cytoplasm+++GO:0005794///Golgi apparatus+++GO:0005886///plasma membrane+++GO:0005887///integral component of plasma membrane+++GO:0005929///cilium+++GO:0016020///membrane+++GO:0016021///integral component of membrane+++GO:0042995///cell projection+++GO:0045121///membrane raft+++GO:0060170///ciliary membrane	GO:0000166///nucleotide binding+++GO:0004016///adenylate cyclase activity+++GO:0005515///protein binding+++GO:0005516///calmodulin binding+++GO:0005524///ATP binding+++GO:0008294///calcium- and calmodulin-responsive adenylate cyclase activity+++GO:0016829///lyase activity+++GO:0016849///phosphorus-oxygen lyase activity+++GO:0046872///metal ion binding	GO:0006171///cAMP biosynthetic process+++GO:0007189///adenylate cyclase-activating G protein-coupled receptor signaling pathway+++GO:0007190///activation of adenylate cyclase activity+++GO:0007338///single fertilization+++GO:0007340///acrosome reaction+++GO:0007608///sensory perception of smell+++GO:0008355///olfactory learning+++GO:0009190///cyclic nucleotide biosynthetic process+++GO:0030317///…
104112	104112	'Acly'	mRNA	4296	4300	4566	52.1	51.34	58.7	43.14	40.61	40.66	54.04666667	41.47	4089	3767.01	3741	4387.333333	3865.67	0.008143139	-0.197641573	00020///Citrate cycle (TCA cycle)	GO:0005654///nucleoplasm+++GO:0005737///cytoplasm+++GO:0005739///mitochondrion+++GO:0005829///cytosol+++GO:0005886///plasma membrane	GO:0000166///nucleotide binding+++GO:0003824///catalytic activity+++GO:0003878///ATP citrate synthase activity+++GO:0005515///protein binding+++GO:0005524///ATP binding+++GO:0016740///transferase activity+++GO:0046872///metal ion binding+++GO:0046912///transferase activity, transferring acyl groups, acyl groups converted into alkyl on transfer	GO:0006084///acetyl-CoA metabolic process+++GO:0006085///acetyl-CoA biosynthetic process+++GO:0006101///citrate metabolic process+++GO:0006107///oxaloacetate metabolic process+++GO:0006629///lipid metabolic process+++GO:0006633///fatty acid biosynthetic process+++GO:0008610///lipid biosynthetic process
104130	104130	'Ndufb11'	mRNA	2958.76	2876.56	3009.61	235.76	226.57	257.37	208.42	248.72	224.66	239.9	227.2666667	2985.76	3453.9	3093.75	2948.31	3177.803333	0.321112604	0.095974728	00190///Oxidative phosphorylation+++04714///Thermogenesis+++04723///Retrograde endocannabinoid signaling+++04932///Non-alcoholic fatty liver disease+++05010///Alzheimer disease+++05012///Parkinson disease+++05014///Amyotrophic lateral sclerosis+++05016///Huntington disease+++05020///Prion disease+++05022///Pathways of neurodegeneration - multiple diseases+++05208///Chemical carcinogenesis - react…	GO:0005739///mitochondrion+++GO:0005743///mitochondrial inner membrane+++GO:0005747///mitochondrial respiratory chain complex I+++GO:0016020///membrane+++GO:0016021///integral component of membrane+++GO:0070469///respiratory chain	GO:0003674///molecular_function	GO:0032981///mitochondrial respiratory chain complex I assembly
104156	104156	'Etv5'	mRNA	538	544	501	7.6	7.58	7.52	13.4	12.38	11.57	7.566666667	12.45	1090	983	913	527.6666667	995.3333333	3.06E-19	0.903767164	05202///Transcriptional misregulation in cancer+++05215///Prostate cancer	GO:0005634///nucleus+++GO:0005654///nucleoplasm+++GO:0005886///plasma membrane+++GO:0045202///synapse	GO:0000976///transcription regulatory region sequence-specific DNA binding+++GO:0000977///RNA polymerase II regulatory region sequence-specific DNA binding+++GO:0000981///DNA-binding transcription factor activity, RNA polymerase II-specific+++GO:0001228///DNA-binding transcription activator activity, RNA polymerase II-specific+++GO:0003677///DNA binding+++GO:0003700///DNA-binding transcription fa…	GO:0000122///negative regulation of transcription by RNA polymerase II+++GO:0006355///regulation of transcription, DNA-templated+++GO:0006357///regulation of transcription by RNA polymerase II+++GO:0007274///neuromuscular synaptic transmission+++GO:0007626///locomotory behavior+++GO:0030154///cell differentiation+++GO:0034599///cellular response to oxidative stress+++GO:0045666///positive regulat…
104158	104158	'Ces1d'	mRNA	6484	6679	6519	188.13	190.93	200.65	63.17	63.57	60.86	193.2366667	62.53333333	2503	2459	2334	6560.666667	2432	1.56E-127	-1.444252758	00983///Drug metabolism - other enzymes	GO:0005615///extracellular space+++GO:0005737///cytoplasm+++GO:0005783///endoplasmic reticulum+++GO:0005788///endoplasmic reticulum lumen+++GO:0005811///lipid droplet+++GO:0005829///cytosol+++GO:0043231///intracellular membrane-bounded organelle	GO:0004771///sterol esterase activity+++GO:0004806///triglyceride lipase activity+++GO:0016787///hydrolase activity+++GO:0030339///fatty-acyl-ethyl-ester synthase activity+++GO:0047376///all-trans-retinyl-palmitate hydrolase, all-trans-retinol forming activity+++GO:0052689///carboxylic ester hydrolase activity+++GO:0080030///methyl indole-3-acetate esterase activity	GO:0006629///lipid metabolic process+++GO:0006637///acyl-CoA metabolic process+++GO:0006695///cholesterol biosynthetic process+++GO:0008203///cholesterol metabolic process+++GO:0009636///response to toxic substance+++GO:0010875///positive regulation of cholesterol efflux+++GO:0010887///negative regulation of cholesterol storage+++GO:0016042///lipid catabolic process+++GO:0019626///short-chain fat…
104174	104174	'Gldc'	mRNA	2	1	2	0.03	0.01	0.03	0.24	0.22	0.12	0.023333333	0.193333333	19	17	9	1.666666667	15	0.002938562	3.152331168	00260///Glycine, serine and threonine metabolism+++00630///Glyoxylate and dicarboxylate metabolism+++01200///Carbon metabolism	GO:0005654///nucleoplasm+++GO:0005739///mitochondrion+++GO:0005886///plasma membrane+++GO:0005960///glycine cleavage complex	GO:0003824///catalytic activity+++GO:0004375///glycine dehydrogenase (decarboxylating) activity+++GO:0016491///oxidoreductase activity+++GO:0016594///glycine binding+++GO:0016829///lyase activity+++GO:0019899///enzyme binding+++GO:0030170///pyridoxal phosphate binding+++GO:0042803///protein homodimerization activity+++GO:0070280///pyridoxal binding	GO:0006520///cellular amino acid metabolic process+++GO:0006544///glycine metabolic process+++GO:0006546///glycine catabolic process+++GO:0019464///glycine decarboxylation via glycine cleavage system+++GO:0036255///response to methylamine+++GO:0065003///protein-containing complex assembly+++GO:1903442///response to lipoic acid+++GO:1990830///cellular response to leukemia inhibitory factor
104175	104175	'Sbk1'	mRNA	264	279	225	3.62	3.8	3.18	1.83	1.81	2.15	3.533333333	1.93	151	147	172	256	156.6666667	6.41E-05	-0.716589895		GO:0005575///cellular_component+++GO:0005737///cytoplasm	GO:0000166///nucleotide binding+++GO:0004672///protein kinase activity+++GO:0004674///protein serine/threonine kinase activity+++GO:0005524///ATP binding+++GO:0016301///kinase activity+++GO:0016740///transferase activity	GO:0006468///protein phosphorylation+++GO:0016310///phosphorylation+++GO:0018105///peptidyl-serine phosphorylation+++GO:0018107///peptidyl-threonine phosphorylation
104183	104183	'Chil4'	mRNA	0	2.04	0	0	0.08	0	0.04	0.04	0	0.026666667	0.026666667	1	1	0	0.68	0.666666667	0.998591786	0.024844852		GO:0005576///extracellular region+++GO:0005615///extracellular space+++GO:0005737///cytoplasm	GO:0008061///chitin binding+++GO:0019900///kinase binding	GO:0002532///production of molecular mediator involved in inflammatory response+++GO:0005975///carbohydrate metabolic process+++GO:0006032///chitin catabolic process+++GO:0006954///inflammatory response+++GO:0032722///positive regulation of chemokine production
104184	104184	'Blmh'	mRNA	1160	1139	1130	27.59	26.67	28.51	33.83	29.46	32	27.59	31.76333333	1636	1391	1498	1143	1508.333333	6.05E-06	0.386680908		GO:0005737///cytoplasm	GO:0004177///aminopeptidase activity+++GO:0004197///cysteine-type endopeptidase activity+++GO:0008233///peptidase activity+++GO:0008234///cysteine-type peptidase activity+++GO:0016787///hydrolase activity+++GO:0042802///identical protein binding	GO:0006508///proteolysis+++GO:0009410///response to xenobiotic stimulus+++GO:0009636///response to toxic substance+++GO:0042493///response to drug+++GO:0043418///homocysteine catabolic process
104215	104215	'Rhoq'	mRNA	771.36	799.31	693.07	10.09	10.28	9.61	8.04	6.93	7.09	9.993333333	7.353333333	707.69	595.95	604.71	754.58	636.1166667	0.019874864	-0.258787524	04910///Insulin signaling pathway	GO:0005737///cytoplasm+++GO:0005884///actin filament+++GO:0005886///plasma membrane+++GO:0016020///membrane+++GO:0045121///membrane raft	GO:0000166///nucleotide binding+++GO:0003924///GTPase activity+++GO:0005515///protein binding+++GO:0005522///profilin binding+++GO:0005525///GTP binding+++GO:0032427///GBD domain binding	GO:0006897///endocytosis+++GO:0007264///small GTPase mediated signal transduction+++GO:0008286///insulin receptor signaling pathway+++GO:0008360///regulation of cell shape+++GO:0016477///cell migration+++GO:0030031///cell projection assembly+++GO:0030036///actin cytoskeleton organization+++GO:0030866///cortical actin cytoskeleton organization+++GO:0032869///cellular response to insulin stimulus++…
104245	104245	'Slc6a5'	mRNA	0	1	4	0	0.01	0.03	0	0	0	0.013333333	0	0	0	0	1.666666667	0	0.363515866	-3.240550971	04721///Synaptic vesicle cycle	GO:0005768///endosome+++GO:0005886///plasma membrane+++GO:0005887///integral component of plasma membrane+++GO:0016020///membrane+++GO:0016021///integral component of membrane+++GO:0031045///dense core granule+++GO:0098690///glycinergic synapse+++GO:0099056///integral component of presynaptic membrane	GO:0015187///glycine transmembrane transporter activity+++GO:0015293///symporter activity+++GO:0015375///glycine:sodium symporter activity+++GO:0046872///metal ion binding	GO:0001504///neurotransmitter uptake+++GO:0006836///neurotransmitter transport+++GO:0015816///glycine transport+++GO:0035725///sodium ion transmembrane transport+++GO:0060012///synaptic transmission, glycinergic+++GO:0098810///neurotransmitter reuptake+++GO:1903804///glycine import across plasma membrane
104248	104248	'Cabin1'	mRNA	1513	1607	1476	13.63	14.33	14.89	9.69	9.99	8.72	14.28333333	9.466666667	1229	1164	1099	1532	1164	4.33E-07	-0.407916239		GO:0005634///nucleus+++GO:0005654///nucleoplasm+++GO:0005829///cytosol+++GO:0016235///aggresome	GO:0004864///protein phosphatase inhibitor activity+++GO:0019904///protein domain specific binding+++GO:0030346///protein phosphatase 2B binding+++GO:0031491///nucleosome binding	GO:0006336///DNA replication-independent nucleosome assembly+++GO:0007165///signal transduction+++GO:0043086///negative regulation of catalytic activity+++GO:0060548///negative regulation of cell death
104252	104252	'Cdc42ep2'	mRNA	531	580	608	21.06	22.69	25.59	16.27	14.37	16.14	23.11333333	15.59333333	471	406	452	573	443	0.00304952	-0.386549362		GO:0005737///cytoplasm+++GO:0005829///cytosol+++GO:0005856///cytoskeleton+++GO:0005886///plasma membrane+++GO:0012505///endomembrane system+++GO:0015630///microtubule cytoskeleton+++GO:0016020///membrane+++GO:0045335///phagocytic vesicle	GO:0001515///opioid peptide activity+++GO:0005096///GTPase activator activity+++GO:0031267///small GTPase binding	GO:0007266///Rho protein signal transduction+++GO:0008360///regulation of cell shape+++GO:0030036///actin cytoskeleton organization+++GO:0030838///positive regulation of actin filament polymerization+++GO:0031274///positive regulation of pseudopodium assembly+++GO:0050790///regulation of catalytic activity+++GO:0071346///cellular response to interferon-gamma
104263	104263	'Kdm3a'	mRNA	967	1098	1119	11.43	12.77	14.17	6.6	8.18	6.32	12.79	7.033333333	650	754	609	1061.333333	671	9.08E-09	-0.674555115	04714///Thermogenesis	GO:0000118///histone deacetylase complex+++GO:0000785///chromatin+++GO:0005634///nucleus+++GO:0005654///nucleoplasm+++GO:0005737///cytoplasm	GO:0003682///chromatin binding+++GO:0003712///transcription coregulator activity+++GO:0005506///iron ion binding+++GO:0005515///protein binding+++GO:0008168///methyltransferase activity+++GO:0016491///oxidoreductase activity+++GO:0031490///chromatin DNA binding+++GO:0032454///histone demethylase activity (H3-K9 specific)+++GO:0046872///metal ion binding+++GO:0050681///androgen receptor binding+++…	GO:0006325///chromatin organization+++GO:0006357///regulation of transcription by RNA polymerase II+++GO:0007283///spermatogenesis+++GO:0007290///spermatid nucleus elongation+++GO:0009755///hormone-mediated signaling pathway+++GO:0010468///regulation of gene expression+++GO:0010628///positive regulation of gene expression+++GO:0030154///cell differentiation+++GO:0030521///androgen receptor signal…
104271	104271	'Tex15'	mRNA	148	173	161	0.82	0.96	0.94	0.88	0.8	0.86	0.906666667	0.846666667	183	162	174	160.6666667	173	0.720642128	0.093936897		GO:0005634///nucleus+++GO:0005737///cytoplasm	GO:0005515///protein binding	GO:0006281///DNA repair+++GO:0006306///DNA methylation+++GO:0006974///cellular response to DNA damage stimulus+++GO:0007129///synapsis+++GO:0007130///synaptonemal complex assembly+++GO:0007140///male meiotic nuclear division+++GO:0007283///spermatogenesis+++GO:0009566///fertilization+++GO:0010529///negative regulation of transposition+++GO:0010569///regulation of double-strand break repair via ho…
104303	104303	'Arl1'	mRNA	4572	4697	4646	129.72	131.29	139.84	132.97	134.77	136.29	133.6166667	134.6766667	5388	5331	5345	4638.333333	5354.666667	0.001684726	0.194597226		GO:0000139///Golgi membrane+++GO:0005737///cytoplasm+++GO:0005794///Golgi apparatus+++GO:0005802///trans-Golgi network+++GO:0005829///cytosol+++GO:0016020///membrane	GO:0000166///nucleotide binding+++GO:0003924///GTPase activity+++GO:0005525///GTP binding+++GO:0008047///enzyme activator activity+++GO:0019904///protein domain specific binding+++GO:0046872///metal ion binding	GO:0006886///intracellular protein transport+++GO:0007030///Golgi organization+++GO:0009404///toxin metabolic process+++GO:0016192///vesicle-mediated transport+++GO:0031584///activation of phospholipase D activity+++GO:0034067///protein localization to Golgi apparatus+++GO:0042147///retrograde transport, endosome to Golgi+++GO:0048193///Golgi vesicle transport
104318	104318	'Csnk1d'	mRNA	2621.07	2804	2028	38.13	40.09	31.27	32.29	33.13	31.28	36.49666667	32.23333333	2559	2560	2400	2484.356667	2506.333333	0.953298785	0.007217021	04340///Hedgehog signaling pathway+++04390///Hippo signaling pathway+++04540///Gap junction+++04710///Circadian rhythm	GO:0005634///nucleus+++GO:0005654///nucleoplasm+++GO:0005737///cytoplasm+++GO:0005794///Golgi apparatus+++GO:0005813///centrosome+++GO:0005815///microtubule organizing center+++GO:0005819///spindle+++GO:0005829///cytosol+++GO:0005856///cytoskeleton+++GO:0005876///spindle microtubule+++GO:0005886///plasma membrane+++GO:0016020///membrane+++GO:0036064///ciliary basal body+++GO:0043005///neuron proj…	GO:0000166///nucleotide binding+++GO:0004672///protein kinase activity+++GO:0004674///protein serine/threonine kinase activity+++GO:0005515///protein binding+++GO:0005524///ATP binding+++GO:0016301///kinase activity+++GO:0016740///transferase activity+++GO:0050321///tau-protein kinase activity	GO:0001934///positive regulation of protein phosphorylation+++GO:0006468///protein phosphorylation+++GO:0007020///microtubule nucleation+++GO:0007030///Golgi organization+++GO:0016055///Wnt signaling pathway+++GO:0016310///phosphorylation+++GO:0018105///peptidyl-serine phosphorylation+++GO:0030177///positive regulation of Wnt signaling pathway+++GO:0032436///positive regulation of proteasomal ubi…
104346	104346	'Gas8'	mRNA	891.97	886	910	21.73	21.7	23.67	14.51	14.73	13.63	22.36666667	14.29	626	618	573	895.99	605.6666667	1.59E-08	-0.577660346		GO:0005576///extracellular region+++GO:0005737///cytoplasm+++GO:0005794///Golgi apparatus+++GO:0005829///cytosol+++GO:0005856///cytoskeleton+++GO:0005874///microtubule+++GO:0005886///plasma membrane+++GO:0005929///cilium+++GO:0005930///axoneme+++GO:0015630///microtubule cytoskeleton+++GO:0031514///motile cilium+++GO:0036064///ciliary basal body+++GO:0036126///sperm flagellum+++GO:0042995///cell p…	GO:0003674///molecular_function+++GO:0005515///protein binding+++GO:0008017///microtubule binding+++GO:0031267///small GTPase binding	GO:0003351///epithelial cilium movement+++GO:0007368///determination of left/right symmetry+++GO:0007420///brain development+++GO:0030317///flagellated sperm motility+++GO:0034613///cellular protein localization+++GO:0035082///axoneme assembly+++GO:0045880///positive regulation of smoothened signaling pathway+++GO:0048870///cell motility+++GO:0060294///cilium movement involved in cell motility+++…
104348	104348	'Zfp120'	mRNA	393	402	397	5.19	5.21	5.56	5.59	5.04	5.11	5.32	5.246666667	487	429	431	397.3333333	449	0.259570134	0.163071697	05168///Herpes simplex virus 1 infection	GO:0005575///cellular_component+++GO:0005634///nucleus	GO:0000977///RNA polymerase II regulatory region sequence-specific DNA binding+++GO:0000981///DNA-binding transcription factor activity, RNA polymerase II-specific+++GO:0001227///DNA-binding transcription repressor activity, RNA polymerase II-specific+++GO:0003674///molecular_function+++GO:0003677///DNA binding+++GO:0046872///metal ion binding	GO:0000122///negative regulation of transcription by RNA polymerase II+++GO:0006355///regulation of transcription, DNA-templated+++GO:0006357///regulation of transcription by RNA polymerase II+++GO:0008150///biological_process
104349	104349	'Zfp119a'	mRNA	280.58	284.49	272.84	6.57	6.54	7.01	3.85	3.72	3.35	6.706666667	3.64	188.99	184.52	161.75	279.3033333	178.42	8.70E-05	-0.661297551	05168///Herpes simplex virus 1 infection	GO:0005634///nucleus	GO:0000977///RNA polymerase II regulatory region sequence-specific DNA binding+++GO:0000981///DNA-binding transcription factor activity, RNA polymerase II-specific+++GO:0005515///protein binding+++GO:0046872///metal ion binding	GO:0006355///regulation of transcription, DNA-templated+++GO:0006357///regulation of transcription by RNA polymerase II
104360	104360	'Isl2'	mRNA	82	107	102	1.85	2.43	2.59	1.02	0.76	1.47	2.29	1.083333333	46	43	65	97	51.33333333	0.003052558	-0.931147316		GO:0005634///nucleus	GO:0000981///DNA-binding transcription factor activity, RNA polymerase II-specific+++GO:0000987///proximal promoter sequence-specific DNA binding+++GO:0003677///DNA binding+++GO:0005515///protein binding+++GO:0046872///metal ion binding+++GO:1990837///sequence-specific double-stranded DNA binding	GO:0006355///regulation of transcription, DNA-templated+++GO:0006357///regulation of transcription by RNA polymerase II+++GO:0007275///multicellular organism development+++GO:0007409///axonogenesis+++GO:0021520///spinal cord motor neuron cell fate specification+++GO:0021524///visceral motor neuron differentiation+++GO:0031290///retinal ganglion cell axon guidance+++GO:0045665///negative regulatio…
104362	104362	'Meig1'	mRNA	296	292	290	35.59	34.5	37.19	6.33	7.07	4.36	35.76	5.92	60	61	39	292.6666667	53.33333333	8.54E-31	-2.468886204		GO:0002177///manchette+++GO:0005634///nucleus+++GO:0005829///cytosol	GO:0005515///protein binding	GO:0007283///spermatogenesis+++GO:0007288///sperm axoneme assembly+++GO:0030154///cell differentiation+++GO:0034613///cellular protein localization+++GO:0051321///meiotic cell cycle+++GO:1905198///manchette assembly
104382	104382	'Barhl2'	mRNA	1	1	1	0.02	0.02	0.03	0	0	0	0.023333333	0	0	0	0	1	0	0.568344116	-2.455252046		GO:0005634///nucleus	GO:0000977///RNA polymerase II regulatory region sequence-specific DNA binding+++GO:0000981///DNA-binding transcription factor activity, RNA polymerase II-specific+++GO:0001228///DNA-binding transcription activator activity, RNA polymerase II-specific+++GO:0003677///DNA binding+++GO:0003700///DNA-binding transcription factor activity+++GO:1990837///sequence-specific double-stranded DNA binding	GO:0001709///cell fate determination+++GO:0001764///neuron migration+++GO:0006355///regulation of transcription, DNA-templated+++GO:0006357///regulation of transcription by RNA polymerase II+++GO:0007275///multicellular organism development+++GO:0007399///nervous system development+++GO:0030182///neuron differentiation+++GO:0030516///regulation of axon extension+++GO:0045165///cell fate commitmen…
104383	104383	'Rcor2'	mRNA	28	32	21	0.69	0.78	0.55	0.6	0.48	0.33	0.673333333	0.47	28	22	15	27	21.66666667	0.614342337	-0.325270815		GO:0000118///histone deacetylase complex+++GO:0000785///chromatin+++GO:0005634///nucleus+++GO:0005654///nucleoplasm+++GO:0005667///transcription factor complex+++GO:0017053///transcriptional repressor complex+++GO:1990391///DNA repair complex	GO:0003682///chromatin binding+++GO:0003714///transcription corepressor activity+++GO:0005515///protein binding+++GO:0019899///enzyme binding	GO:0006325///chromatin organization+++GO:0006357///regulation of transcription by RNA polymerase II+++GO:0010629///negative regulation of gene expression+++GO:0016575///histone deacetylation+++GO:0030218///erythrocyte differentiation+++GO:0045654///positive regulation of megakaryocyte differentiation+++GO:0045892///negative regulation of transcription, DNA-templated+++GO:0070933///histone H4 deac…
104394	104394	'E2f4'	mRNA	344	353	229	9.83	9.94	6.94	11.63	11.1	12.53	8.903333333	11.75333333	468	436	488	308.6666667	464	1.78E-04	0.583866521	04110///Cell cycle+++04218///Cellular senescence+++04350///TGF-beta signaling pathway	GO:0000785///chromatin+++GO:0005634///nucleus+++GO:0005654///nucleoplasm+++GO:0005667///transcription factor complex+++GO:0005737///cytoplasm+++GO:0090575///RNA polymerase II transcription factor complex	GO:0000978///RNA polymerase II proximal promoter sequence-specific DNA binding+++GO:0000981///DNA-binding transcription factor activity, RNA polymerase II-specific+++GO:0001216///bacterial-type RNA polymerase transcriptional activator activity, sequence-specific DNA binding+++GO:0001228///DNA-binding transcription activator activity, RNA polymerase II-specific+++GO:0003677///DNA binding+++GO:0003…	GO:0000083///regulation of transcription involved in G1/S transition of mitotic cell cycle+++GO:0000278///mitotic cell cycle+++GO:0002064///epithelial cell development+++GO:0006355///regulation of transcription, DNA-templated+++GO:0006357///regulation of transcription by RNA polymerase II+++GO:0006884///cell volume homeostasis+++GO:0007049///cell cycle+++GO:0008015///blood circulation+++GO:000836…
104401	104401	'Pcnx3'	mRNA	933.48	971.51	830.92	6.94	7.11	6.6	4.95	4.58	4.99	6.883333333	4.84	765.47	687.96	746.36	911.97	733.2633333	8.81E-04	-0.324875358		GO:0005575///cellular_component+++GO:0016020///membrane+++GO:0016021///integral component of membrane	GO:0003674///molecular_function	GO:0008150///biological_process
104416	104416	'Bap1'	mRNA	1632	1835	1707	26.1	28.88	28.96	22.95	20.6	22.14	27.98	21.89666667	1651	1448	1543	1724.666667	1547.333333	0.052402072	-0.169396545		GO:0005634///nucleus+++GO:0005654///nucleoplasm+++GO:0005737///cytoplasm+++GO:0005829///cytosol+++GO:0016020///membrane+++GO:0016021///integral component of membrane+++GO:0035517///PR-DUB complex	GO:0003682///chromatin binding+++GO:0004843///thiol-dependent ubiquitin-specific protease activity+++GO:0005515///protein binding+++GO:0008233///peptidase activity+++GO:0008234///cysteine-type peptidase activity+++GO:0016787///hydrolase activity	GO:0001558///regulation of cell growth+++GO:0006325///chromatin organization+++GO:0006508///proteolysis+++GO:0006511///ubiquitin-dependent protein catabolic process+++GO:0008285///negative regulation of cell proliferation+++GO:0010035///response to inorganic substance+++GO:0016579///protein deubiquitination+++GO:0035520///monoubiquitinated protein deubiquitination+++GO:0035522///monoubiquitinated…
104418	104418	'Dgkz'	mRNA	475.93	427.32	386.82	6.12	5.25	5.24	22.55	20.84	22.56	5.536666667	21.98333333	1800	1607.37	1719.32	430.0233333	1708.896667	1.11E-103	1.982201782	00561///Glycerolipid metabolism+++00564///Glycerophospholipid metabolism+++04070///Phosphatidylinositol signaling system+++04072///Phospholipase D signaling pathway+++04361///Axon regeneration+++05231///Choline metabolism in cancer	GO:0005634///nucleus+++GO:0005737///cytoplasm+++GO:0005829///cytosol+++GO:0005886///plasma membrane+++GO:0014069///postsynaptic density+++GO:0016020///membrane+++GO:0016607///nuclear speck+++GO:0030027///lamellipodium+++GO:0042995///cell projection+++GO:0098685///Schaffer collateral - CA1 synapse+++GO:0098978///glutamatergic synapse	GO:0000166///nucleotide binding+++GO:0001727///lipid kinase activity+++GO:0003951///NAD+ kinase activity+++GO:0004143///diacylglycerol kinase activity+++GO:0004857///enzyme inhibitor activity+++GO:0005515///protein binding+++GO:0005524///ATP binding+++GO:0008022///protein C-terminus binding+++GO:0016301///kinase activity+++GO:0016740///transferase activity+++GO:0046872///metal ion binding	GO:0006654///phosphatidic acid biosynthetic process+++GO:0007165///signal transduction+++GO:0007205///protein kinase C-activating G protein-coupled receptor signaling pathway+++GO:0016310///phosphorylation+++GO:0031571///mitotic G1 DNA damage checkpoint+++GO:0035556///intracellular signal transduction+++GO:0043086///negative regulation of catalytic activity+++GO:0045930///negative regulation of m…
104443	104443	'Npffr2'	mRNA	9	0	1	0.3	0	0.04	0	0	0	0.113333333	0	0	0	0	3.333333333	0	0.124271858	-4.175081652	04080///Neuroactive ligand-receptor interaction	GO:0005886///plasma membrane+++GO:0005887///integral component of plasma membrane+++GO:0015629///actin cytoskeleton+++GO:0016020///membrane+++GO:0016021///integral component of membrane	GO:0004930///G protein-coupled receptor activity+++GO:0008188///neuropeptide receptor activity+++GO:0031628///opioid receptor binding+++GO:0042277///peptide binding	GO:0007165///signal transduction+++GO:0007186///G protein-coupled receptor signaling pathway+++GO:0007218///neuropeptide signaling pathway+++GO:0043408///regulation of MAPK cascade+++GO:0045761///regulation of adenylate cyclase activity+++GO:2000479///regulation of cAMP-dependent protein kinase activity
104444	104444	'Rexo2'	mRNA	956	927	974	56.72	54.64	61.46	106.5	121.47	115.61	57.60666667	114.5266667	2061	2292	2162	952.3333333	2171.666667	2.11E-42	1.17711244	03008///Ribosome biogenesis in eukaryotes	GO:0005576///extracellular region+++GO:0005634///nucleus+++GO:0005730///nucleolus+++GO:0005737///cytoplasm+++GO:0005739///mitochondrion+++GO:0005758///mitochondrial intermembrane space+++GO:0005759///mitochondrial matrix+++GO:0005829///cytosol+++GO:0005925///focal adhesion	GO:0000175///3'-5'-exoribonuclease activity+++GO:0000978///RNA polymerase II proximal promoter sequence-specific DNA binding+++GO:0000981///DNA-binding transcription factor activity, RNA polymerase II-specific+++GO:0003676///nucleic acid binding+++GO:0004518///nuclease activity+++GO:0004527///exonuclease activity+++GO:0005515///protein binding+++GO:0008408///3'-5' exonuclease activity+++GO:001678…	GO:0000079///regulation of cyclin-dependent protein serine/threonine kinase activity+++GO:0001836///release of cytochrome c from mitochondria+++GO:0003334///keratinocyte development+++GO:0006139///nucleobase-containing compound metabolic process+++GO:0006355///regulation of transcription, DNA-templated+++GO:0006357///regulation of transcription by RNA polymerase II+++GO:0008630///intrinsic apopto…
104445	104445	'Cdc42ep1'	mRNA	2131	2094	1862	46.64	45.12	43.23	44.09	47.52	46.54	44.99666667	46.05	2317	2439	2368	2029	2374.666667	0.003011818	0.217822548		GO:0005737///cytoplasm+++GO:0005856///cytoskeleton+++GO:0005886///plasma membrane+++GO:0012505///endomembrane system+++GO:0016020///membrane	GO:0005515///protein binding	GO:0007266///Rho protein signal transduction+++GO:0008360///regulation of cell shape+++GO:0030838///positive regulation of actin filament polymerization+++GO:0031274///positive regulation of pseudopodium assembly
104457	104457	'0610010K14Rik'	mRNA	705	734	637	57.13	59.77	54.32	78.52	83.16	74.1	57.07333333	78.59333333	1081	1114	976	692	1057	5.30E-10	0.601565936		GO:0005634///nucleus+++GO:0005654///nucleoplasm+++GO:0005829///cytosol+++GO:0016589///NURF complex+++GO:0071339///MLL1 complex	GO:0003677///DNA binding+++GO:0042802///identical protein binding	GO:0006325///chromatin organization+++GO:0008150///biological_process
104458	104458	'Rars'	mRNA	706	727	710	18.71	18.97	19.97	36.22	33.95	34.44	19.21666667	34.87	1570	1437	1446	714.3333333	1484.333333	8.15E-35	1.042400879	00970///Aminoacyl-tRNA biosynthesis	GO:0005634///nucleus+++GO:0005654///nucleoplasm+++GO:0005737///cytoplasm+++GO:0005739///mitochondrion+++GO:0005829///cytosol+++GO:0017101///aminoacyl-tRNA synthetase multienzyme complex	GO:0000049///tRNA binding+++GO:0000166///nucleotide binding+++GO:0004812///aminoacyl-tRNA ligase activity+++GO:0004814///arginine-tRNA ligase activity+++GO:0005524///ATP binding+++GO:0016874///ligase activity+++GO:0034618///arginine binding	GO:0006412///translation+++GO:0006418///tRNA aminoacylation for protein translation+++GO:0006420///arginyl-tRNA aminoacylation
104479	104479	'Ccdc117'	mRNA	831	911	396	13.31	14.35	6.73	6.58	12.94	10	11.46333333	9.84	473	908	696	712.6666667	692.3333333	0.963922838	-0.029528342		GO:0005575///cellular_component	GO:0003674///molecular_function	GO:0008150///biological_process
104570	104570	'Ppp4r3b'	mRNA	1768.84	1846.09	1846.56	17.23	17.81	19.6	17.77	15.76	16.97	18.21333333	16.83333333	2014.05	1758.84	1768.31	1820.496667	1847.066667	0.952328998	0.006788511	04212///Longevity regulating pathway - worm+++04922///Glucagon signaling pathway	GO:0005634///nucleus+++GO:0005654///nucleoplasm+++GO:0005737///cytoplasm+++GO:0005813///centrosome+++GO:0005815///microtubule organizing center+++GO:0005856///cytoskeleton+++GO:0016607///nuclear speck+++GO:0030289///protein phosphatase 4 complex	GO:0005515///protein binding	GO:0006470///protein dephosphorylation+++GO:0045722///positive regulation of gluconeogenesis
104582	104582	'Rprml'	mRNA	3	0	0	0.18	0	0	0	0.1	0.32	0.06	0.14	0	2	6	1	2.666666667	0.601550518	1.43450872		GO:0005575///cellular_component+++GO:0016020///membrane+++GO:0016021///integral component of membrane	GO:0003674///molecular_function	GO:0008150///biological_process
104601	104601	'Mycbpap'	mRNA	1420	1577	1529	26.58	29.1	30.4	2.85	2.71	3.09	28.69333333	2.883333333	175	163	185	1508.666667	174.3333333	3.64E-171	-3.1264211		GO:0005737///cytoplasm+++GO:0016020///membrane+++GO:0045202///synapse		GO:0007268///chemical synaptic transmission+++GO:0007275///multicellular organism development+++GO:0007283///spermatogenesis+++GO:0008150///biological_process+++GO:0030154///cell differentiation
[truncated: 17,333 more rows]
